# Supplementary material for: Spatial and temporal distribution characteristics and influencing factors of tourism eco-efficiency in the Yellow River Basin based on the geographical and temporal weighted regression model
Source: PLoS One. 2024 Feb 20;19(2):e0295186. doi: 10.1371/journal.pone.0295186 (PMC10878533; doi:10.1371/journal.pone.0295186)
Supplement: S1 Data — (XLSX) [file pone.0295186.s001.xlsx]

## Sheet: Sheet1
Fig 3
Year	2009	2010	2011	2012	2013	2014	2015	2016	2017	2018	2019
Upper Reaches	0.525059	0.441417	0.363224	0.347054	0.385531	0.363394	0.376372	0.571569	0.501693	0.522581	0.584422
Middle Reaches	0.981037	0.865755	0.784528	0.831422	0.85605	0.652845	0.697543	0.95022	0.918882	0.947616	0.995867
Lower Reaches	0.749835	0.707882	0.730018	0.727556	0.703683	0.647319	0.662235	0.728049	0.789331	0.765364	0.708993
Yellow River Basin	0.759215	0.683181	0.632611	0.643032	0.65589	0.559114	0.583815	0.759427	0.749846	0.757939	0.773678
Fig 4							Fig 2 、5、6 and 7
Yellow River Basin	Lower efficiency	Low efficiency	Medium efficiency	High efficiency	Higher efficiency		city	2009	2010	2011	2012	2013	2014	2015	2016	2017	2018	2019
2009	0.142857	0.238095	0.0074664	0.238095	0.142857		Shi zuishan City	0.215417	0.174167	0.131464	0.134115	0.132128	0.0812548	0.0876308	0.161359	0.103956	0.085941	0.0872955
2010	0.15873	0.285714	0.0079602	0.222222	0.0793651		Yinchuan City	0.149222	0.176142	0.173137	0.167792	0.18758	0.0984415	0.0946926	0.159038	0.153742	0.130094	0.125676
2011	0.190476	0.333333	0.00646445	0.238095	0.031746		Zhongwei City	0.265425	0.274206	0.188283	0.171613	0.205232	0.129243	0.12776	0.225225	0.15606	0.154647	0.147245
2012	0.222222	0.269841	0.00695825	0.269841	0.015873		Guyuan City	0.25296	0.184342	0.16798	0.157419	0.182457	0.140639	0.138773	0.245939	0.19392	0.18164	0.196468
2013	0.190476	0.285714	0.00695479	0.253968	0.047619		Binzhou City	0.445802	0.37858	0.415009	0.391444	0.383267	0.348965	0.303483	0.326018	0.303452	0.30573	0.297752
2014	0.190476	0.444444	0.00595829	0.126984	0.047619		Yulin City	0.294697	0.195406	0.182932	0.236598	0.255425	0.18128	0.330049	0.349735	0.301994	0.303574	0.309766
2015	0.174603	0.380952	0.00794045	0.174603	0.015873		Qingyang City	0.267541	0.202629	0.203771	0.19228	0.210903	0.271148	0.216266	0.314687	0.249569	0.279738	0.312721
2016	0.0793651	0.301587	0.00644841	0.365079	0.047619		Shangluo City	0.427395	0.615993	0.746756	0.797105	0.825648	0.511341	0.417014	0.66299	0.46299	0.0502571	0.327571
2017	0.0952381	0.31746	0.00594943	0.333333	0.0634921		Dongying City	0.310283	0.293784	0.298149	0.285793	0.303337	0.270643	0.287371	0.311518	0.310694	0.350593	0.346414
2018	0.111111	0.253968	0.0074331	0.31746	0.0793651		Xining City	0.558212	0.425424	0.334873	0.329285	0.318705	0.265795	0.262407	0.407818	0.415037	0.413705	0.395937
2019	0.0793651	0.285714	0.00742942	0.269841	0.126984		Baiyin City	0.281691	0.243287	0.239076	0.254982	0.268886	0.582298	0.334772	0.369251	0.348757	0.37929	0.422911
Upper Reaches	Lower efficiency	Low efficiency	Medium efficiency	High efficiency	Higher efficiency		Shangqiu City	0.417547	0.40502	0.355605	0.389125	0.378333	0.300187	0.391728	0.410919	1.01702	0.423288	0.444948
2009	0.126984	0.0793651	0.0634921	0.031746	0.015873		Dezhou City	0.504838	0.432984	0.478718	0.457264	0.46542	0.402355	0.408	0.487812	0.467904	0.52806	0.455477
2010	0.126984	0.111111	0.047619	0.015873	0.015873		bayannur City	0.550159	0.36859	0.285442	0.235948	0.221453	0.26002	0.294227	0.393359	0.382484	0.37372	0.460355
2011	0.15873	0.126984	0	0.031746	0		Wuzhong City	0.173631	0.156448	0.130623	0.120135	0.124215	0.0980969	0.0981533	0.134964	0.130137	0.115651	0.464897
2012	0.190476	0.0952381	0	0.031746	0		Liaocheng City	0.551975	0.470592	0.408805	0.410021	0.392411	0.424951	0.437325	0.546395	0.482193	0.577073	0.466205
2013	0.15873	0.111111	0.015873	0.031746	0		Tianshui City	0.633576	0.46617	0.393685	0.0267105	0.109826	0.58324	0.618296	1.04892	0.463492	0.448404	0.472889
2014	0.15873	0.126984	0	0.031746	0		Wuwei City	0.360295	0.194258	0.211536	0.221548	0.217663	0.245952	0.273797	0.350782	0.336437	0.392872	0.486989
2015	0.15873	0.0952381	0.031746	0.031746	0		Anyang City	0.421455	0.388969	0.493944	0.583669	0.603934	0.469359	0.451503	0.439424	0.562818	0.496071	0.516211
2016	0.0793651	0.126984	0.031746	0.0634921	0.015873		Wuhai City	0.254539	0.413115	0.287472	0.278852	0.294321	0.215819	0.276013	0.560676	0.604808	0.531435	0.53552
2017	0.0952381	0.111111	0.0634921	0.031746	0.015873		Heze City	0.428701	0.36099	0.503294	0.531316	0.555757	0.480328	0.492396	0.545496	0.536073	0.649296	0.536865
2018	0.0952381	0.126984	0.047619	0.031746	0.015873		Huaifang City	0.655918	0.707158	0.666098	0.672186	0.697952	0.593976	0.656763	0.635331	0.655154	0.623613	0.573664
2019	0.0634921	0.126984	0.047619	0.0634921	0.015873		Huaiyang City	0.628161	0.59846	0.617522	0.705431	0.711346	0.645126	0.636141	0.647394	1.31224	0.681228	0.586174
Middle Reaches	Lower efficiency	Low efficiency	Medium efficiency	High efficiency	Higher efficiency		Hebi City	0.478849	0.361202	0.365599	0.356344	0.34391	0.330794	0.346732	0.479769	1.09242	1.03203	0.606205
2009	0.015873	0.015873	0.0793651	0.142857	0.0952381		Jiaozuo City	0.683003	0.652995	0.661365	0.727939	0.746551	0.67682	0.617878	0.563137	0.552199	0.687904	0.638517
2010	0.015873	0.031746	0.126984	0.142857	0.031746		Jining City	0.762426	0.713112	0.771767	0.745194	0.772175	0.600557	0.66772	0.701666	0.661775	0.663104	0.648617
2011	0.015873	0.0793651	0.111111	0.142857	0		Zibo City	1.01426	0.760156	1.00896	0.712316	0.723763	0.584277	0.56256	0.71596	0.742414	0.662814	0.661022
2012	0.015873	0.0634921	0.0952381	0.174603	0		Jinan City	0.686456	0.708661	0.710373	0.744702	0.771484	0.73156	0.659895	0.728263	0.73327	0.787428	0.675491
2013	0.015873	0.0793651	0.0634921	0.174603	0.015873		Sanmenxia City	1.19221	1.02057	1.01411	1.05893	1.07923	1.04293	1.06001	0.819566	0.829119	1.00738	0.684211
2014	0.015873	0.15873	0.0952381	0.0634921	0.015873		ulanqab City	0.658697	0.359491	0.327415	0.338908	0.33559	0.410983	0.488619	0.553256	0.486095	0.494993	0.711165
2015	0.015873	0.142857	0.0952381	0.0952381	0		Yantai City	0.775116	0.718052	0.744701	0.747935	0.820364	0.647586	0.669619	0.729061	0.738867	0.819416	0.719541
2016	0	0.031746	0.0952381	0.222222	0		Yan'an City	1.03329	0.692575	0.658842	0.543656	0.580274	0.494172	0.497172	0.60971	0.556643	0.601365	0.741368
2017	0	0.0793651	0.0634921	0.206349	0		Baotou City	0.703758	0.725242	0.439113	0.485416	0.511491	0.325849	0.400881	1.03937	1.0283	1.00199	0.755213
2018	0.015873	0.031746	0.0634921	0.190476	0.047619		Jincheng City	1.04816	0.71351	0.541969	0.725064	0.743387	0.647899	1.00411	1.01535	1.01939	0.753477	0.767792
2019	0	0.031746	0.0793651	0.174603	0.0634921		Changzhi City	1.03479	1.05499	1.05182	1.08788	1.11172	0.603682	1.04638	1.03104	1.02252	1.01255	0.776418
							Pingliang City	0.595697	0.388249	0.342901	0.299988	0.306354	0.370028	0.392527	0.491102	0.488593	0.584591	0.777838
Lower Reaches	Lower efficiency	Low efficiency	Medium efficiency	High efficiency	Higher efficiency		Luoyang City	0.712162	0.727325	1.06965	1.08674	1.10575	1.0365	1.02723	1.01485	0.722866	1.0414	0.857824
2009	0	0.142857	0.0952381	0.0634921	0.031746		Weihai City	1.13791	1.16803	1.08594	1.09613	1.12561	0.842335	0.890219	1.01823	1.01535	0.871903	0.874269
2010	0.015873	0.142857	0.0952381	0.047619	0.031746		Ordos City	1.19012	0.663624	0.422821	0.541074	0.569265	0.423887	0.606476	0.684326	0.721386	0.863302	0.91015
2011	0.015873	0.126984	0.0952381	0.0634921	0.031746		Lanzhou City	0.405749	0.429631	0.401016	0.456044	0.458433	0.363952	0.36584	1.04991	0.791661	0.776068	1.00784
2012	0.015873	0.111111	0.126984	0.0634921	0.015873		Yuncheng City	0.889022	0.719529	0.596415	0.616107	0.650287	0.625542	0.617445	0.975562	0.877547	1.01699	1.01919
2013	0.015873	0.0952381	0.142857	0.047619	0.031746		Hohhot City	1.21889	1.26749	0.816876	0.860049	1.00121	0.433812	0.504611	1.1117	1.09114	1.06828	1.02231
2014	0.015873	0.15873	0.0952381	0.031746	0.031746		Xianyang City	1.0048	0.75656	0.662208	1.00853	1.01182	0.649816	0.661984	1.00749	0.599325	0.671653	1.0233
2015	0.015873	0.126984	0.126984	0.047619	0.015873		Tongchuan City	1.29889	0.548721	0.504752	0.45264	0.410957	0.482082	0.528703	0.582414	0.548931	0.590671	1.03297
2016	0	0.142857	0.0952381	0.0793651	0.015873		Qingdao City	1.27689	1.20826	1.23975	1.18469	1.24179	1.179	1.1076	1.18332	1.16259	1.07043	1.04081
2017	0	0.126984	0.0793651	0.0952381	0.031746		Datong City	1.08885	1.11342	1.12075	1.09076	1.116	0.533581	0.567139	1.0486	1.05656	1.06632	1.04493
2018	0	0.0952381	0.142857	0.0793651	0.015873		Linfen City	0.617432	0.638317	0.513649	0.527999	0.537534	0.420348	0.563114	0.745696	0.736748	1.05193	1.05678
2019	0.015873	0.126984	0.111111	0.047619	0.031746		Zhengzhou City	1.11317	1.04679	1.10356	1.16783	1.22346	1.20155	1.15371	1.10103	0.591242	1.13379	1.06388
							Yangquan City	1.12371	1.10966	1.03336	1.0445	1.04692	0.511264	0.504447	1.05678	1.03952	1.07705	1.07019
							Taiyuan City	1.04315	1.04031	1.04671	1.04243	1.03372	0.492486	0.535951	1.07802	1.10782	1.07193	1.07113
							Jinzhong City	0.866923	0.799499	0.734311	1.05108	1.07312	1.02452	0.604266	1.17106	1.08645	1.08614	1.07122
							Xinzhou City	1.2236	1.1424	1.02104	1.01157	1.02906	0.684153	0.875788	1.01718	1.06393	0.835897	1.08366
							Tai'an City	1.1239	1.04869	1.12009	1.11719	1.14308	1.03618	1.14275	1.14268	1.10705	1.11823	1.10972
							Haidong	1.35553	1.22262	1.17179	1.12371	1.19982	1.05976	1.05834	1.1484	1.11022	1.09435	1.15037
							Shuozhou City	1.23308	1.04841	1.00064	1.07728	1.08272	1.00346	1.04095	1.16415	1.17404	1.12169	1.18324
							Xinxiang City	0.578646	0.587708	0.53637	0.617023	0.661482	0.539961	0.604852	1.05613	1.10791	1.16075	1.20818
							Longnan City	0.618536	1.02727	0.364237	0.351606	0.338319	0.324716	0.343637	1.01799	1.06499	1.19382	1.22718
							Weinan City	0.704391	0.472493	0.557609	0.53659	0.566557	0.578367	0.630798	0.790006	1.04782	1.11397	1.28256
							Dingxi City	1.01043	1.03339	1.04786	1.05365	1.07917	1.01675	1.04833	1.29363	1.21933	1.33373	1.29516
							Baoji City	1.27131	1.05406	0.654686	0.689903	0.703919	0.655709	0.693892	1.11063	1.13243	1.20315	1.38335
							Xi'an City	1.21476	1.22275	0.656671	0.662948	0.677117	0.517366	0.456102	0.867489	1.00024	1.20204	1.38459
							Kaifeng City	1.75123	1.85531	1.74478	1.63514	1.24484	1.2872	1.41869	1.51949	1.42331	1.4299	1.41887
							Lvliang City	1.04132	1.09262	1.07386	1.08293	1.09662	1.23226	1.17879	1.67483	1.73738	1.89984	1.71472
Fig8 and 9
year	CenterX	CenterY	XStdDist	YStdDist	Rotation	circumference	acreage	oblateness
2009	602950	3.94697e+06	579526	313917	82.4565	2869.11	571480	0.458321
2010	615980	3.94319e+06	586878	313640	81.5041	2894.47	578218	0.46558
2011	652219	3.94024e+06	582622	296407	82.7566	2835.15	542483	0.491254
2012	651957	3.94084e+06	569512	298030	83.0272	2792.52	533181	0.476693
2013	635200	3.93996e+06	574318	296129	82.2295	2804.78	534250	0.484382
2014	632113	3.92363e+06	593200	286515	82.7283	2848.22	533894	0.517001
2015	634402	3.92915e+06	582422	294176	83.3319	2828.77	538213	0.49491
2016	587067	3.94129e+06	581509	312730	81.7557	2873.06	571267	0.46221
2017	611921	3.94485e+06	573219	311276	83.0959	2839.91	560505	0.456969
2018	597404	3.93998e+06	568830	308934	82.1092	2818.27	552029	0.456897
2019	568125	3.93653e+06	571871	310920	81.2892	2834.21	558548	0.456312
