# Supplementary material for: Spatial and temporal distribution characteristics and influencing factors of tourism eco-efficiency in the Yellow River Basin based on the geographical and temporal weighted regression model
Source: PLoS One. 2024 Feb 20;19(2):e0295186. doi: 10.1371/journal.pone.0295186 (PMC10878533; doi:10.1371/journal.pone.0295186)
Supplement: S2 Data — (XLSX) [file pone.0295186.s002.xlsx]

## Sheet: Sheet1
Fig.10										Fig.11
Timestamp	name-city	Intercept	C1_X1	C2_X2	C3_X3	C4_X4	C5_X5	C6_X6		Yellow River Basin	2009	2010	2011	2012	2013	2014	2015	2016	2017	2018	2019
2009	Shi zuishan City	0.232267	-1.29726	-0.815257	0.0602637	0.183792	0.340061	-0.748452		Intercept	-0.0758846	-0.0313769	0.0268588	0.106603	0.156649	0.250268	0.554411	0.673387	0.702585	0.737048	0.750724
2009	Yinchuan City	-2.37185	-0.145113	-0.266121	-0.141057	0.157832	0.218999	-0.90004		X1	-0.474677	-0.392205	-0.225209	-0.159277	-0.110777	-0.0781549	-0.0488296	-0.0797244	-0.0841678	-0.085026	-0.0920462
2009	Zhongwei City	-1.08612	-1.13386	-0.574757	0.366034	-0.0691055	-1.37323	0.828349		X2	-0.334289	-0.323964	-0.308924	-0.280005	-0.263881	-0.204765	-0.114393	-0.143837	-0.146495	-0.158354	-0.149856
2009	Guyuan City	0.038823	-2.5468	-0.292277	0.637011	0.468571	-0.0157086	0.884952		X3	0.108637	0.140915	0.152295	0.159333	0.155903	0.127729	0.105751	0.0802209	0.0770316	0.0877229	0.0957681
2009	Binzhou City	-0.576339	-1.00927	-0.527707	0.261793	0.116521	-0.312014	0.279021		X4	0.0941756	0.0981607	0.108944	0.126862	0.150831	0.235936	0.883049	1.10464	1.1758	1.17206	1.1096
2009	Yulin City	-0.692491	0.535655	0.231412	0.377342	0.140749	-0.122781	0.334366		X5	-0.10888	-0.117483	-0.127205	-0.129557	-0.0967904	0.0425761	0.132599	0.0968989	0.0214286	-0.0591871	-0.112558
2009	Qingyang City	0.986353	-0.38126	0.594091	0.173504	0.0603925	0.121436	0.478942		X6	0.172106	0.170526	0.167523	0.185863	0.221972	0.268464	0.294406	0.247005	0.211425	0.22607	0.215574
2009	Shangluo City	-0.489207	-0.00668917	0.293907	0.325072	0.109288	-0.133794	0.130826
2009	Dongying City	-1.46727	-1.23065	-0.558977	0.504507	-0.0272443	-1.4691	0.520906		Upper Reaches	2009	2010	2011	2012	2013	2014	2015	2016	2017	2018	2019
2009	Xining City	-0.614961	0.563438	0.341215	0.372236	0.14645	-0.130222	0.344995		Intercept	-0.905794	-0.733593	-0.59135	-0.353451	-0.135243	0.100515	0.38516	0.605643	0.700829	0.813145	0.843287
2009	Baiyin City	-0.247828	-1.61219	-0.896297	-0.100433	0.534197	0.1047	0.961132		X1	-1.64683	-1.02852	-0.534836	-0.065074	0.0581333	0.00379253	-0.109874	-0.166613	-0.211848	-0.232148	-0.258261
2009	Shangqiu City	-1.49833	-1.05061	-0.477721	0.585143	0.030679	-1.41733	0.472372		X2	-0.457169	-0.417486	-0.392482	-0.381886	-0.363989	-0.348054	-0.343404	-0.40718	-0.466682	-0.524638	-0.560563
2009	Dezhou City	-0.249173	-1.89033	-0.612358	0.123336	-0.0427919	-1.03218	1.63624		X3	0.292956	0.323804	0.336136	0.324011	0.308802	0.329789	0.434615	0.429299	0.384531	0.369073	0.360015
2009	bayannur City	0.65765	-2.11828	-0.869917	-0.0633752	0.185518	0.723653	-0.993541		X4	0.0736934	0.0775325	0.10089	0.127819	0.162454	0.214239	0.486868	0.879453	1.11304	1.28231	1.30461
2009	Wuzhong City	0.373425	-0.834018	-0.777082	0.0446898	0.176632	0.341738	-0.715077		X5	-0.713208	-0.781114	-0.775393	-0.728761	-0.620116	-0.428423	-0.301129	-0.302122	-0.33969	-0.412995	-0.439009
2009	Liaocheng City	1.19581	-1.94152	-0.112097	0.615709	0.0951012	-0.0759175	1.35642		X6	0.747058	0.715625	0.681974	0.696632	0.75784	0.784603	0.760557	0.746687	0.713533	0.755345	0.755391
2009	Tianshui City	-0.756132	0.246712	0.156236	0.366734	0.0762131	-0.105656	0.322877
2009	Wuwei City	-0.425119	-0.210939	-0.479437	0.18077	0.201153	-0.14287	-0.0775916		Middle Reaches	2009	2010	2011	2012	2013	2014	2015	2016	2017	2018	2019
2009	Anyang City	0.494612	0.06892	-1.11005	0.0384761	0.0958476	0.384739	-0.527279		Intercept	0.647974	0.587464	0.610503	0.620064	0.632991	0.626541	0.59775	0.589636	0.582305	0.57134	0.552902
2009	Wuhai City	0.376595	-0.0235554	-1.40284	-0.020189	0.0786134	0.579353	-0.479881		X1	0.367362	0.0617235	0.107604	-0.00871708	0.0201816	0.024981	0.00160274	-0.00755977	-0.0117249	-0.00879077	0.00777835
2009	Heze City	0.991327	1.1751	0.347336	-0.453037	0.0275241	0.25388	-0.748005		X2	-0.365231	-0.447703	-0.497993	-0.450566	-0.333418	-0.19318	-0.142617	-0.218598	-0.271628	-0.274364	-0.266766
2009	Huaifang City	0.798918	-0.272792	-0.778622	-0.031566	0.175393	0.480598	-0.747184		X3	-0.130354	-0.0793096	-0.0841484	-0.0741366	-0.0693646	-0.0889188	-0.120728	-0.134228	-0.107815	-0.0740766	-0.058441
2009	Huaiyang City	-1.19276	-1.18176	-0.574358	0.419527	-0.0706772	-1.41114	0.732752		X4	0.0597191	0.0722579	0.0902901	0.115417	0.148799	0.226417	0.337988	0.502887	0.593589	0.534966	0.479061
2009	Hebi City	-0.612049	-1.36569	-0.455703	0.209417	0.150734	-0.0175854	-0.147389		X5	0.200982	0.22668	0.210023	0.226243	0.268838	0.36114	0.414851	0.323812	0.171565	0.0361348	-0.0552451
2009	Jiaozuo City	0.467423	0.337366	-0.825357	-0.183338	-0.0211514	0.394987	-0.386225		X6	-0.0203088	0.00207602	0.0208563	0.0973261	0.14097	0.207546	0.213728	0.118906	0.0468253	0.062364	0.0588138
2009	Jining City	-1.52299	-2.06374	-0.534427	0.526746	0.057056	-0.855828	0.138307
2009	Zibo City	0.455873	0.115187	-1.2415	0.00622151	0.0623661	0.481355	-0.434039		Lower Reaches	2009	2010	2011	2012	2013	2014	2015	2016	2017	2018	2019
2009	Jinan City	1.1117	2.94022	0.149057	-0.94808	0.0649861	-0.227272	-0.631716		Intercept	-0.0438224	-0.0109087	0.00419218	0.00683654	-0.0643828	-0.00130159	0.6702	0.825644	0.830265	0.838175	0.86981
2009	Sanmenxia City	-1.65067	-1.92141	-0.473884	0.596797	0.060682	-1.14076	0.419277		X1	-0.24048	-0.261735	-0.278986	-0.406723	-0.40884	-0.264247	-0.0435261	-0.0725748	-0.0384599	-0.024775	-0.038324
2009	ulanqab City	0.339847	-1.74238	-0.900745	0.0065037	0.184911	0.493007	-0.839198		X2	-0.184844	-0.105265	-0.0312733	-0.00429233	-0.0956916	-0.0804348	0.13328	0.185287	0.289537	0.312021	0.36377
2009	Yantai City	-0.494887	0.619267	0.459619	0.257438	0.145103	-0.0897412	0.593149		X3	0.183467	0.197446	0.224911	0.247085	0.246281	0.162255	0.0298107	-0.0275739	-0.0221763	-0.0107253	0.005657
2009	Yan'an City	-1.61701	-2.7697	-0.463009	0.587314	0.0747743	-0.589003	0.297037		X4	0.14978	0.144943	0.136156	0.13794	0.141891	0.266571	1.83138	1.94953	1.84551	1.7345	1.58444
2009	Baotou City	0.500168	0.0307996	-0.640158	-0.0151327	-0.0234379	0.444095	-0.19599		X5	0.142054	0.153996	0.136829	0.0683707	0.018576	0.157413	0.249981	0.239201	0.208065	0.177912	0.138304
2009	Jincheng City	0.962063	0.985659	-0.854298	-0.216793	0.025783	0.384977	0.149639		X6	-0.17389	-0.172145	-0.16878	-0.207829	-0.203521	-0.159279	-0.065026	-0.0946826	-0.0943343	-0.106498	-0.134311
2009	Changzhi City	0.98488	-1.90099	-0.777997	-0.103367	0.192858	0.825682	-1.08961
2009	Pingliang City	-0.772364	-1.74964	-0.392879	0.0339912	0.0559473	-0.382014	0.964771
2009	Luoyang City	1.18227	0.204414	0.432666	-0.000150309	0.0509594	0.0318208	0.56532
2009	Weihai City	1.02466	1.68017	0.399701	-0.552943	0.0214242	0.0170854	-0.724705
2009	Ordos City	-0.817001	0.373429	0.121222	0.37233	0.0831275	-0.100027	0.389765
2009	Lanzhou City	-1.68437	-1.88385	-0.503463	0.669259	0.0615869	-1.1154	0.195662
2009	Yuncheng City	0.699445	1.01478	-0.626832	-0.146303	0.0664727	0.1247	0.315723
2009	Hohhot City	0.137351	0.572405	1.39281	0.345835	0.183538	-0.0855336	0.261565
2009	Xianyang City	-0.592286	0.586217	0.35976	0.336267	0.1437	-0.121077	0.422944
2009	Tongchuan City	0.89933	0.989741	-0.725469	-0.200237	0.0379096	0.360148	0.226287
2009	Qingdao City	-1.74327	-1.45263	-0.164222	0.0437541	0.133669	0.0262164	-0.0805069
2009	Datong City	1.37362	-0.889788	0.147812	0.496671	0.0547386	0.0027647	1.07545
2009	Linfen City	-0.912132	-1.91616	-0.464318	0.163245	0.0230814	-0.55037	0.895127
2009	Zhengzhou City	0.0132711	-1.70854	-0.530267	0.0881434	-0.0202876	-1.22792	1.99339
2009	Yangquan City	0.734088	0.851633	-0.646061	-0.133253	0.0661769	0.23082	0.223394
2009	Taiyuan City	0.0482392	-1.93836	-0.592052	0.02285	-0.0208935	-0.955692	1.87826
2009	Jinzhong City	0.631837	0.769962	-0.625063	-0.101465	0.0729335	0.159627	0.231078
2009	Xinzhou City	1.0594	1.01362	0.822535	-0.25952	0.0230131	0.150709	-0.354544
2009	Tai'an City	0.631404	-0.0963656	-0.758613	0.026371	0.147964	0.341894	-0.657645
2009	Haidong	0.0073155	0.573902	1.16811	0.329789	0.174208	-0.0980863	0.317212
2009	Shuozhou City	0.432496	1.23781	-0.637702	-0.145945	0.0772719	-0.335819	0.375954
2009	Xinxiang City	0.970661	0.471128	0.183485	-0.27165	0.0218196	0.450385	-0.793178
2009	Longnan City	-0.840621	-1.86433	-0.389457	0.088886	0.0384786	-0.395042	0.920789
2009	Weinan City	-0.780042	-2.06684	-0.433569	-0.162061	0.309823	0.072769	0.772991
2009	Dingxi City	0.459085	0.102521	-0.695874	-0.0536465	-0.0244344	0.338502	-0.13887
2009	Baoji City	0.471233	-0.4157	-0.969422	-0.0612681	0.103752	0.775971	-0.534409
2009	Xi'an City	0.712618	0.148011	-0.806061	0.0320901	0.126628	0.302591	-0.62681
2009	Kaifeng City	-0.733102	-1.98704	-0.530347	0.147388	-0.0264253	-0.686124	1.10695
2009	Lvliang City	-0.796426	0.507355	0.123473	0.369486	0.12157	-0.103462	0.400385
2010	Shi zuishan City	0.432092	-1.01582	-0.669119	0.0634609	0.186906	0.373543	-0.786935
2010	Yinchuan City	-2.2156	-0.109802	-0.278236	-0.17495	0.223088	0.221987	-0.76551
2010	Zhongwei City	-0.937428	-0.26544	-0.575248	0.441221	-0.0988329	-1.65993	0.832757
2010	Guyuan City	0.781299	-1.28575	0.129253	0.926388	0.427174	-0.0842533	0.727514
2010	Binzhou City	-0.444688	-0.909846	-0.52024	0.240729	0.124909	-0.205065	0.279961
2010	Yulin City	-0.833028	0.528767	0.168565	0.416986	0.136215	-0.116739	0.381512
2010	Qingyang City	1.17273	-0.602024	0.294543	0.282077	0.0636751	0.124971	0.859378
2010	Shangluo City	-0.75704	-0.973208	0.330055	0.326045	0.063744	0.0258306	0.276745
2010	Dongying City	-1.48025	-1.10089	-0.544072	0.563302	-0.0446191	-1.46208	0.413373
2010	Xining City	-0.644314	0.55607	0.364512	0.395167	0.147735	-0.138608	0.364077
2010	Baiyin City	-0.211983	-1.39191	-0.716882	-0.131739	0.674611	0.126535	0.853318
2010	Shangqiu City	-1.37271	-0.925894	-0.454474	0.632208	0.0260796	-1.32242	0.44874
2010	Dezhou City	0.185643	0.051886	-0.623026	0.1725	-0.0657326	-1.60383	1.72452
2010	bayannur City	0.735101	-1.88578	-0.824426	-0.0703265	0.191799	0.671423	-0.992771
2010	Wuzhong City	0.586409	-0.569167	-0.660093	0.100789	0.18284	0.372275	-0.742542
2010	Liaocheng City	1.40355	-2.39223	-0.281944	0.913275	0.0919182	-0.161108	1.60128
2010	Tianshui City	-0.731791	0.138845	0.197706	0.364811	0.0816197	-0.0963763	0.306818
2010	Wuwei City	-0.587118	-1.38271	-0.579477	0.169751	0.152175	0.0546626	-0.095944
2010	Anyang City	0.597198	0.2863	-1.02755	0.0515055	0.0885805	0.314792	-0.528191
2010	Wuhai City	0.481585	0.202954	-1.3203	-0.00228347	0.0697617	0.546514	-0.474066
2010	Heze City	0.999052	1.15907	0.371092	-0.455633	0.0280641	0.245783	-0.774821
2010	Huaifang City	0.984925	0.0128615	-0.679517	-0.0438286	0.181869	0.494687	-0.769132
2010	Huaiyang City	-0.947706	0.10529	-0.581567	0.481728	-0.0986285	-1.79749	0.755493
2010	Hebi City	-0.728313	-1.42171	-0.267624	0.25298	0.0886466	0.091303	0.00659676
2010	Jiaozuo City	0.549273	0.369907	-0.66616	-0.237266	-0.0157263	0.441635	-0.326252
2010	Jining City	-1.29086	-0.885496	-0.492204	0.544334	0.0559538	-1.01219	-0.0350446
2010	Zibo City	0.528265	0.251512	-1.21822	0.00215891	0.0518185	0.472031	-0.414834
2010	Jinan City	0.950503	2.72788	-0.473851	-0.963837	0.0629408	-0.329394	-0.599524
2010	Sanmenxia City	-1.64779	-2.00018	-0.46221	0.626426	0.0611279	-1.06849	0.38464
2010	ulanqab City	0.457503	-1.83394	-0.781295	0.00266134	0.191486	0.442109	-0.957766
2010	Yantai City	-0.213741	0.56708	0.913175	0.349058	0.159543	-0.114772	0.436124
2010	Yan'an City	-1.6617	-3.14835	-0.456601	0.630856	0.0763216	-0.471573	0.320891
2010	Baotou City	0.508519	-0.0105296	-0.616936	-0.0261716	-0.0205817	0.507488	-0.180865
2010	Jincheng City	0.489462	-0.153296	-0.921817	-0.0787351	0.0579288	0.397783	0.004319
2010	Changzhi City	1.1285	-1.62846	-0.745404	-0.129965	0.208638	0.823628	-1.10442
2010	Pingliang City	-0.989093	-1.44133	-0.259487	0.0597572	0.0878503	-0.213371	0.645238
2010	Luoyang City	1.12435	-0.291268	0.35436	0.149133	0.0385493	0.0196592	0.647365
2010	Weihai City	0.870984	0.366156	0.292389	-0.309174	0.0328348	0.449149	-0.765031
2010	Ordos City	-0.825961	0.333145	0.129871	0.375121	0.0895877	-0.0962362	0.392031
2010	Lanzhou City	-1.45802	-1.4704	-0.480712	0.705528	0.0578029	-1.05893	0.180881
2010	Yuncheng City	0.44489	0.400451	-0.64276	-0.0766494	0.080355	0.153356	0.261328
2010	Hohhot City	0.147762	0.640681	1.48469	0.301398	0.188794	-0.0734312	0.234502
2010	Xianyang City	-0.638436	0.596266	0.356291	0.337802	0.141902	-0.126055	0.495383
2010	Tongchuan City	0.526989	0.0815846	-0.907925	-0.126758	0.0647378	0.355073	0.165194
2010	Qingdao City	-1.78856	-0.476172	-0.123909	-0.125113	0.103367	0.103682	-0.268369
2010	Datong City	1.59787	-0.699665	-0.019545	0.588213	0.071339	-0.043369	1.2345
2010	Linfen City	-0.917038	-1.7709	-0.435486	0.18762	0.011818	-0.507949	0.819171
2010	Zhengzhou City	0.347708	-0.259134	-0.49067	0.122909	-0.0538203	-1.60322	2.03954
2010	Yangquan City	0.302603	-0.111804	-0.678084	-0.0176329	0.0926056	0.2352	0.164804
2010	Taiyuan City	0.842881	0.0952181	-0.618149	-0.0777024	0.0172188	-1.15098	2.04106
2010	Jinzhong City	0.244048	-0.0688331	-0.617649	0.00363332	0.0988339	0.170741	0.199061
2010	Xinzhou City	0.911569	0.090756	0.435031	-0.100287	0.0337337	0.328605	-0.258993
2010	Tai'an City	0.755338	0.165353	-0.670651	0.0444606	0.145176	0.301939	-0.656946
2010	Haidong	0.125013	0.575046	1.42473	0.371687	0.18885	-0.105672	0.242795
2010	Shuozhou City	0.634591	1.72951	-0.67111	-0.194529	0.0797785	-0.350686	0.311566
2010	Xinxiang City	0.982478	0.771737	0.18969	-0.356855	0.0209272	0.335732	-0.832018
2010	Longnan City	-0.848188	-1.69937	-0.339918	0.111234	0.0567236	-0.324823	0.839761
2010	Weinan City	-0.791916	-2.23128	-0.543308	-0.234251	0.457079	0.0614606	0.800711
2010	Dingxi City	0.462247	0.0982037	-0.672118	-0.0677078	-0.0194248	0.371393	-0.100512
2010	Baoji City	0.573125	-0.120688	-1.03415	-0.0880486	0.0949553	0.816633	-0.52238
2010	Xi'an City	0.776734	0.32516	-0.751906	0.0567795	0.12283	0.208035	-0.628838
2010	Kaifeng City	-0.66035	-1.89212	-0.526583	0.191361	-0.038191	-0.68959	1.12003
2010	Lvliang City	-0.995916	0.488789	0.0769069	0.410021	0.104862	-0.072429	0.511853
2011	Shi zuishan City	0.741092	-0.681325	-0.488192	0.139481	0.189724	0.453323	-0.834089
2011	Yinchuan City	-2.10907	-0.077709	-0.284558	-0.22279	0.293557	0.222856	-0.66954
2011	Zhongwei City	-0.783092	0.249988	-0.583374	0.560275	-0.150896	-1.99725	0.982992
2011	Guyuan City	0.983478	-0.778407	0.238609	0.977372	0.457735	-0.0847221	0.663334
2011	Binzhou City	-0.114313	-0.208181	-0.516153	0.150644	0.124296	-0.184185	0.341469
2011	Yulin City	-1.01031	0.458345	0.169938	0.478402	0.106879	-0.0981001	0.473533
2011	Qingyang City	1.20372	-0.527356	0.220738	0.266597	0.0850563	0.15892	0.929843
2011	Shangluo City	-0.762254	-1.31979	0.456582	0.303169	0.0752678	0.0748622	0.315062
2011	Dongying City	-1.37141	0.277181	-0.529823	0.640101	-0.0957157	-1.87847	0.299641
2011	Xining City	-0.689727	0.528514	0.423028	0.447028	0.147217	-0.147824	0.393325
2011	Baiyin City	0.0787384	-0.948407	-0.716357	-0.109983	0.902748	0.156537	0.918947
2011	Shangqiu City	-1.53807	-0.857689	-0.391286	0.79352	0.00529378	-1.34591	0.238024
2011	Dezhou City	0.739764	0.154308	-0.654356	0.0246717	-0.0192625	-1.2917	1.98766
2011	bayannur City	0.600739	-2.48555	-0.743698	-0.0367204	0.184017	0.603812	-1.05643
2011	Wuzhong City	0.807838	-0.0937527	-0.512423	0.148616	0.184315	0.325921	-0.74908
2011	Liaocheng City	2.03981	-0.481676	-0.306963	0.746393	0.116368	-0.114739	1.55043
2011	Tianshui City	-0.889725	-1.08674	0.0791335	0.298717	0.0736543	0.0542147	0.324285
2011	Wuwei City	-0.80007	-1.37791	-0.51178	0.219035	0.0633166	0.168483	0.0888345
2011	Anyang City	0.676451	0.668843	-0.801732	0.156409	0.0783204	-0.0928694	-0.572513
2011	Wuhai City	0.53505	0.379943	-1.15991	0.0418737	0.0585393	0.422527	-0.462281
2011	Heze City	0.749254	0.12567	0.115443	-0.260626	0.0407555	0.44301	-0.805462
2011	Huaifang City	1.17015	0.119375	-0.716476	-0.0419095	0.198661	0.498107	-0.84973
2011	Huaiyang City	-0.477722	0.229746	-0.620446	0.431143	-0.111712	-1.82465	1.15205
2011	Hebi City	-0.86527	-1.50292	-0.145799	0.301937	-0.00493681	0.153552	0.115726
2011	Jiaozuo City	0.504361	0.163074	-0.502142	-0.35902	0.00496914	0.481631	-0.194404
2011	Jining City	-1.05798	-0.0211038	-0.466329	0.538201	0.0540475	-1.0794	-0.158595
2011	Zibo City	0.545438	0.34653	-1.25057	0.0239763	0.0344405	0.430519	-0.400398
2011	Jinan City	1.0029	2.70734	-0.539353	-1.02689	0.0619473	-0.386271	-0.503265
2011	Sanmenxia City	-1.52312	-1.56984	-0.413034	0.86479	0.0419891	-1.01358	0.155237
2011	ulanqab City	0.709442	-1.40653	-0.619622	-0.0208714	0.200215	0.451018	-0.992439
2011	Yantai City	0.135973	0.481663	1.49126	0.495775	0.18437	-0.140815	0.216856
2011	Yan'an City	-1.57271	-3.16566	-0.439439	0.634236	0.0863472	-0.385129	0.390714
2011	Baotou City	0.495773	-0.135253	-0.58908	-0.0303586	-0.0126059	0.608041	-0.224261
2011	Jincheng City	0.471706	-0.212803	-0.899594	-0.0334551	0.051118	0.403952	-0.157987
2011	Changzhi City	1.28801	-1.57479	-0.715893	-0.162878	0.226181	0.871633	-1.15497
2011	Pingliang City	-1.44212	-0.233561	-0.0983131	-0.117177	0.134522	0.0623578	-0.021012
2011	Luoyang City	1.05444	-0.505359	0.245875	0.169282	0.0557532	0.026299	0.754411
2011	Weihai City	0.749039	0.0966126	0.00643729	-0.247348	0.0358895	0.351935	-0.739461
2011	Ordos City	-0.975203	0.0216626	0.0421249	0.371056	0.0816628	-0.043824	0.461093
2011	Lanzhou City	-1.20096	-0.392787	-0.416529	0.792502	0.0653423	-1.1293	0.0172149
2011	Yuncheng City	0.188194	-0.122798	-0.689285	-0.0134917	0.104947	0.155198	0.235427
2011	Hohhot City	0.157527	0.701871	1.58208	0.272667	0.194419	-0.0629387	0.193829
2011	Xianyang City	-0.729175	0.606688	0.311698	0.351047	0.142158	-0.133367	0.586405
2011	Tongchuan City	0.395706	-0.160657	-0.86988	-0.0821351	0.0747582	0.339162	0.0912751
2011	Qingdao City	-1.68889	-0.116712	-0.222795	-0.208983	0.1682	0.128431	-0.221009
2011	Datong City	1.69449	-0.385415	-0.109878	0.559733	0.0919312	-0.048043	1.27771
2011	Linfen City	-0.982794	-1.36839	-0.315852	0.248809	0.0347697	-0.426114	0.621098
2011	Zhengzhou City	0.629845	0.105794	-0.494509	0.0859699	-0.0607812	-1.54355	2.12325
2011	Yangquan City	0.294225	-0.174177	-0.792214	-0.0257078	0.115473	0.264776	0.126273
2011	Taiyuan City	1.0307	0.0890352	-0.677756	-0.1563	0.0443574	-0.930514	2.05723
2011	Jinzhong City	0.18495	-0.16724	-0.656718	0.0135145	0.117526	0.16982	0.182061
2011	Xinzhou City	0.80453	0.104988	0.043042	-0.123606	0.0232791	-0.0723572	-0.0359993
2011	Tai'an City	0.789467	0.369515	-0.678605	0.148869	0.142209	0.0732755	-0.677348
2011	Haidong	0.126803	0.689453	1.53812	0.286781	0.193463	-0.0775649	0.208183
2011	Shuozhou City	0.799907	2.05426	-0.711617	-0.242429	0.106721	-0.340359	0.281547
2011	Xinxiang City	0.906864	0.86134	0.0730291	-0.370495	0.0266568	0.208338	-0.857785
2011	Longnan City	-1.00291	-1.09323	-0.198136	0.0591576	0.125535	-0.143709	0.546004
2011	Weinan City	-0.695125	-2.33066	-0.7612	-0.277897	0.68223	0.0339301	0.872479
2011	Dingxi City	0.642511	0.41504	-0.633318	-0.1303	-0.00640809	0.495129	0.000957526
2011	Baoji City	0.672114	0.138641	-0.782425	-0.0397873	0.0846732	0.725236	-0.52603
2011	Xi'an City	0.813189	0.555719	-0.780983	0.113809	0.112864	0.000863879	-0.638766
2011	Kaifeng City	-0.233163	-0.79387	-0.455475	0.327475	-0.0502139	-0.955987	1.27853
2011	Lvliang City	-1.20691	0.468944	-0.0355096	0.452713	0.0852901	-0.0583482	0.603853
2012	Shi zuishan City	0.931629	-0.173835	-0.377159	0.14195	0.211371	0.419967	-0.847263
2012	Yinchuan City	-1.9576	-0.0468479	-0.290884	-0.27275	0.379897	0.211957	-0.543462
2012	Zhongwei City	-0.153763	0.362731	-0.58164	0.576557	-0.142381	-2.13531	1.59148
2012	Guyuan City	0.99742	-0.579164	0.172948	0.904719	0.561703	-0.0537416	0.674832
2012	Binzhou City	-0.032455	-0.224532	-0.44321	0.154621	0.14415	-0.00855944	0.42157
2012	Yulin City	-0.924135	0.378531	0.286637	0.527073	0.132776	-0.126953	0.41143
2012	Qingyang City	1.27297	-0.408309	0.103574	0.284816	0.108389	0.145957	1.00959
2012	Shangluo City	-0.900419	-1.49593	0.350448	0.318723	0.0783119	0.0906696	0.318682
2012	Dongying City	-1.35779	0.314433	-0.545202	0.743952	-0.135747	-1.9313	0.241559
2012	Xining City	-0.758642	0.492148	0.540796	0.535144	0.13643	-0.144558	0.426625
2012	Baiyin City	0.16857	-0.690213	-0.682646	-0.0684441	1.10286	0.158073	0.829259
2012	Shangqiu City	-1.41858	-0.100669	-0.345009	0.866515	-0.0499453	-1.44522	0.0905215
2012	Dezhou City	1.02226	0.106148	-0.685016	-0.0732179	0.0219652	-0.997378	2.05002
2012	bayannur City	0.141129	-3.61296	-0.796455	0.0517044	0.141484	0.336171	-1.11753
2012	Wuzhong City	0.837505	0.16814	-0.559748	0.196839	0.180444	0.193389	-0.751772
2012	Liaocheng City	2.00833	-0.278766	-0.305077	0.672159	0.167908	-0.0871463	1.50942
2012	Tianshui City	-0.994761	-1.49745	0.142566	0.287491	0.0752197	0.12159	0.386711
2012	Wuwei City	-0.83233	-1.74868	-0.72929	0.189362	0.0149099	0.30536	0.0296584
2012	Anyang City	0.71774	0.987179	-0.558846	0.278979	0.0508397	-0.557463	-0.571117
2012	Wuhai City	0.646243	0.6666	-0.703036	0.162373	0.0300785	0.147998	-0.468682
2012	Heze City	0.67115	0.100744	-0.0440644	-0.21888	0.0445915	0.240038	-0.734655
2012	Huaifang City	1.61813	0.171543	-0.742414	-0.0539283	0.237259	0.536999	-1.12092
2012	Huaiyang City	0.134847	0.295912	-0.655075	0.404496	-0.131573	-1.80367	1.662
2012	Hebi City	-0.726439	-1.64807	-0.176342	0.221626	0.0412729	0.265523	0.0656855
2012	Jiaozuo City	0.29833	-0.720744	0.0663266	-0.468295	0.0531591	0.56983	0.0743887
2012	Jining City	-1.05563	0.0517101	-0.40577	0.568876	0.0597569	-0.942395	-0.380393
2012	Zibo City	0.63912	0.406049	-0.8293	0.0995976	-0.00249666	0.334248	-0.365869
2012	Jinan City	0.922869	0.652647	-0.114392	-0.800401	0.11332	-0.205287	0.52473
2012	Sanmenxia City	-0.997774	-0.475908	-0.348738	0.950085	0.013684	-0.879128	0.040367
2012	ulanqab City	0.261337	-2.55478	-0.503023	0.0917191	0.148578	0.195386	-1.0668
2012	Yantai City	0.196942	0.577117	1.74745	0.437019	0.208674	-0.0989999	0.176065
2012	Yan'an City	-0.350565	-0.730171	-0.376848	0.253828	0.109161	-0.113538	0.583531
2012	Baotou City	0.717056	0.305573	-0.477274	-0.0732888	0.0188634	0.771172	-0.125878
2012	Jincheng City	0.450531	-0.190175	-0.829901	0.00742937	0.0366008	0.388245	-0.240553
2012	Changzhi City	1.45307	-1.48992	-0.848153	-0.215391	0.260435	0.963369	-1.17247
2012	Pingliang City	-1.53174	-0.138644	-0.110663	-0.162352	0.181619	0.132335	-0.0928868
2012	Luoyang City	0.973843	-0.710687	0.171648	0.16103	0.083593	0.0431954	0.872401
2012	Weihai City	0.685135	0.107788	-0.0424618	-0.211647	0.0360137	0.108613	-0.56017
2012	Ordos City	-1.02899	-1.20473	-0.0557552	0.274516	0.082144	0.0669113	0.430356
2012	Lanzhou City	-1.0641	0.0666052	-0.394184	0.813978	0.0651936	-0.948458	-0.356351
2012	Yuncheng City	0.12845	-0.154594	-0.664016	-0.0105567	0.123525	0.173394	0.275741
2012	Hohhot City	0.181569	0.742315	1.67633	0.250909	0.196109	-0.0520727	0.166485
2012	Xianyang City	-0.493166	0.54783	0.840776	0.489257	0.159489	-0.150091	0.455973
2012	Tongchuan City	0.395121	-0.182276	-0.810804	-0.0510574	0.0620794	0.353946	-0.0532765
2012	Qingdao City	-1.52531	-0.0536154	-0.25365	-0.240181	0.233069	0.138832	-0.091851
2012	Datong City	2.02173	0.121971	-0.277287	0.625762	0.1029	-0.0884581	1.42211
2012	Linfen City	-0.614178	-0.0753105	-0.24348	0.248968	0.0458973	-0.544931	0.666141
2012	Zhengzhou City	0.942263	0.106887	-0.495354	0.0109352	-0.0355982	-1.23965	2.21238
2012	Yangquan City	0.272672	-0.128242	-0.748911	-0.0148502	0.129485	0.269041	0.0969862
2012	Taiyuan City	1.14001	0.0680311	-0.692644	-0.190257	0.0681323	-0.789356	2.04985
2012	Jinzhong City	0.240484	-0.149658	-0.742181	-0.00751041	0.135665	0.257106	0.15053
2012	Xinzhou City	0.686684	0.110511	-0.0591392	-0.207028	0.0396957	0.0827886	-0.531887
2012	Tai'an City	0.832484	0.624802	-0.841082	0.247417	0.151904	-0.218308	-0.725061
2012	Haidong	0.158909	0.738595	1.67972	0.272387	0.201062	-0.0654399	0.166678
2012	Shuozhou City	0.912147	1.71402	-1.02128	-0.334414	0.20859	-0.139494	0.441561
2012	Xinxiang City	0.692399	0.149239	-0.0745073	-0.246258	0.0512294	0.332238	-0.819467
2012	Longnan City	-1.33737	-0.121238	-0.0574806	-0.109889	0.16329	0.0834801	0.0741426
2012	Weinan City	-0.459388	-2.14677	-1.4164	-0.361125	0.868341	-0.0535549	0.962956
2012	Dingxi City	0.733814	0.384521	-0.587884	-0.230227	0.0391131	0.720716	0.250823
2012	Baoji City	0.785901	0.505288	-0.340156	0.0625081	0.0472749	0.532868	-0.54908
2012	Xi'an City	0.820222	1.00509	-0.947479	0.187788	0.0956443	-0.577685	-0.682688
2012	Kaifeng City	-0.131707	0.215874	-0.369098	0.628641	-0.057505	-1.38735	1.20939
2012	Lvliang City	-1.34821	0.451883	-0.219124	0.458193	0.0923906	-0.0679791	0.65684
2013	Shi zuishan City	0.863451	0.339751	-0.539496	-0.0650695	0.175033	0.475106	-0.736216
2013	Yinchuan City	-1.68436	-0.0270406	-0.301654	-0.312374	0.527436	0.189105	-0.34635
2013	Zhongwei City	0.988073	0.271707	-0.496016	0.728952	-0.125211	-2.06766	2.54296
2013	Guyuan City	1.00186	-0.486797	0.081924	0.827208	0.624791	-0.0252562	0.720123
2013	Binzhou City	0.143567	-0.248346	-0.307258	0.143025	0.188945	0.411983	0.403043
2013	Yulin City	-0.7177	0.13169	0.636733	0.536072	0.191582	-0.105456	0.35698
2013	Qingyang City	1.29963	-0.219135	0.0282591	0.260964	0.136009	0.148692	1.02731
2013	Shangluo City	-1.29773	-1.47351	-0.146905	0.36404	0.0894993	0.104834	0.358787
2013	Dongying City	-1.19695	0.324784	-0.528838	0.889794	-0.259644	-1.75576	0.117583
2013	Xining City	-0.779598	0.506937	0.716778	0.608752	0.227254	-0.114477	0.449744
2013	Baiyin City	0.364109	-0.395701	-0.727485	-0.0670385	1.4133	0.176664	0.832766
2013	Shangqiu City	-1.42211	0.384216	-0.318778	0.749278	-0.0950565	-1.58471	0.0529308
2013	Dezhou City	1.13074	0.0757936	-0.717821	-0.128823	0.0731352	-0.822816	2.01177
2013	bayannur City	0.322924	-2.84692	-0.831019	0.0214656	0.162493	0.301396	-1.02268
2013	Wuzhong City	0.840044	0.354065	-0.717107	0.149357	0.159756	0.284415	-0.690733
2013	Liaocheng City	1.96884	-0.0265067	-0.28167	0.570001	0.203036	-0.0418459	1.44141
2013	Tianshui City	-1.54028	-1.66558	-0.562413	0.339	0.0514364	0.144277	0.442866
2013	Wuwei City	-0.954108	-2.08354	-0.903064	0.186722	0.0220168	0.242229	-0.00509176
2013	Anyang City	0.707234	0.893772	-0.573824	0.358272	-0.0129445	-0.5854	-0.538914
2013	Wuhai City	0.69781	0.526651	-0.30686	0.286946	-0.0557044	0.113459	-0.48841
2013	Heze City	0.613764	0.120118	-0.0520644	-0.194003	0.0496882	0.0612322	-0.579148
2013	Huaifang City	1.91226	0.467562	-1.04819	-0.197438	0.283776	0.446416	-1.3286
2013	Huaiyang City	1.10732	0.192458	-0.626301	0.353863	-0.0844206	-1.55183	2.39449
2013	Hebi City	-0.779305	-1.70623	0.0458507	0.231308	0.0969747	0.160712	0.124758
2013	Jiaozuo City	0.569225	0.0248199	-0.0568903	-0.486973	0.0734859	0.695185	0.059447
2013	Jining City	-1.05803	0.0291484	-0.301408	0.505187	0.0586474	-0.662191	-0.740181
2013	Zibo City	0.693508	0.365439	-0.187219	0.251441	-0.096674	0.293732	-0.348061
2013	Jinan City	0.979232	0.288726	-0.0848845	-0.999406	0.174683	0.0126282	0.689019
2013	Sanmenxia City	-0.547762	0.348749	-0.313384	0.817052	-0.00416934	-0.723783	0.0491201
2013	ulanqab City	-0.624295	-3.88068	-0.670167	0.264879	0.00379885	-0.327179	-0.950818
2013	Yantai City	0.149396	0.743261	1.92683	0.325468	0.223883	-0.0344926	0.185934
2013	Yan'an City	-0.0738479	-0.264443	-0.213081	0.24481	0.151998	0.226353	0.592625
2013	Baotou City	0.652448	0.137441	-0.304725	-0.0754232	0.0772896	0.833277	0.10172
2013	Jincheng City	0.380375	-0.174057	-0.614975	0.0259403	0.0655155	0.470637	-0.0954338
2013	Changzhi City	1.44127	-1.23558	-0.926421	-0.224789	0.29128	0.950619	-1.06232
2013	Pingliang City	-1.27889	-0.0857856	-0.174381	-0.187245	0.257367	0.140666	0.129231
2013	Luoyang City	1.00768	-0.189803	0.054942	-0.0132959	0.130295	0.0839009	0.866548
2013	Weihai City	0.642211	0.12659	0.0115335	-0.215571	0.0326656	0.0297338	-0.528708
2013	Ordos City	-1.44303	-1.42986	-0.730241	0.299409	0.0391197	0.0762963	0.447892
2013	Lanzhou City	-0.845917	0.040699	-0.379292	0.857156	0.029712	-0.571579	-0.692895
2013	Yuncheng City	0.0334419	-0.123557	-0.424524	0.00997103	0.144088	0.2348	0.371329
2013	Hohhot City	0.191048	0.808485	1.78952	0.220063	0.198587	-0.0358962	0.124974
2013	Xianyang City	-0.128517	0.421795	1.73179	0.711119	0.206281	-0.133062	0.259036
2013	Tongchuan City	0.445727	-0.189183	-0.735948	-0.00422175	0.0535748	0.465989	-0.182172
2013	Qingdao City	-1.35764	-0.0430299	-0.275978	-0.251502	0.29883	0.138557	0.0402915
2013	Datong City	1.95037	0.251365	-0.231649	0.541667	0.128561	-0.0439325	1.36045
2013	Linfen City	-0.775957	0.25347	-0.185856	0.322675	-0.0207234	-0.657654	0.528451
2013	Zhengzhou City	1.15752	0.0617834	-0.497704	-0.0706399	0.00443449	-0.912512	2.22699
2013	Yangquan City	0.231312	-0.0934023	-0.614226	0.00613301	0.133112	0.278112	0.0927273
2013	Taiyuan City	1.20975	0.0496322	-0.734061	-0.256908	0.12424	-0.655368	2.01129
2013	Jinzhong City	0.212378	-0.1112	-0.615297	0.00429058	0.157486	0.301768	0.151412
2013	Xinzhou City	0.633141	0.106343	-0.0685502	-0.217448	0.0583383	0.127202	-0.576692
2013	Tai'an City	0.807748	0.840165	-1.22849	0.203501	0.151367	-0.428225	-0.725268
2013	Haidong	0.17516	0.831168	1.84882	0.224612	0.203719	-0.040421	0.123653
2013	Shuozhou City	0.209879	-0.0489381	-1.02001	-0.200959	0.377962	-0.161306	0.534577
2013	Xinxiang City	0.590888	0.108108	-0.0778473	-0.24894	0.0795562	0.288609	-0.787645
2013	Longnan City	-1.19461	-0.0132045	-0.0484169	-0.165682	0.235508	0.120037	0.197514
2013	Weinan City	0.508409	-0.750694	-1.15355	-0.257085	1.13892	0.0143841	1.16014
2013	Dingxi City	0.637734	0.164386	-0.387313	-0.223026	0.108187	0.812132	0.35649
2013	Baoji City	0.774598	0.650196	-0.136127	0.0516178	0.0431264	0.440128	-0.567565
2013	Xi'an City	0.926456	1.15469	-1.38249	0.195958	0.0937305	-0.916134	-0.79062
2013	Kaifeng City	-0.17854	0.194863	-0.289595	0.778618	-0.0896563	-1.35865	1.12766
2013	Lvliang City	-1.42447	0.242926	-0.446026	0.419189	0.121072	-0.0754622	0.702708
2014	Shi zuishan City	0.67436	0.79873	-1.07403	-0.514728	-0.0471249	0.630199	-0.680016
2014	Yinchuan City	-1.64403	-0.0404182	-0.236361	-0.329819	0.66189	0.209894	-0.383402
2014	Zhongwei City	1.61942	0.0899472	-0.394492	0.86845	-0.0483407	-1.53898	2.67096
2014	Guyuan City	1.04473	-0.426421	-0.00272281	0.762346	0.68006	0.00294824	0.796535
2014	Binzhou City	0.295619	-0.261566	-0.130875	0.177703	0.321	0.820916	0.281029
2014	Yulin City	-0.4591	-0.176826	1.01638	0.475655	0.648233	0.00405436	0.381404
2014	Qingyang City	1.17418	-0.151188	0.0165989	0.152745	0.162398	0.211623	0.970715
2014	Shangluo City	-1.75184	-1.36407	-0.705336	0.427087	0.199158	0.131729	0.45255
2014	Dongying City	-0.290794	0.0948693	-0.532208	1.01345	-0.507546	-1.19939	0.453666
2014	Xining City	-0.407894	0.509457	1.67247	0.660735	0.662854	0.00340947	0.430862
2014	Baiyin City	0.592508	-0.35124	-0.857003	-0.164271	1.90335	0.190743	0.897895
2014	Shangqiu City	-1.48191	0.403808	-0.319263	0.775137	-0.0499991	-1.76742	-0.0368646
2014	Dezhou City	1.22974	0.0386939	-0.73242	-0.172138	0.0986405	-0.636533	1.95989
2014	bayannur City	0.786581	-1.22698	-0.692018	-0.0824681	0.286627	0.460658	-0.79805
2014	Wuzhong City	0.667607	1.02276	-1.49946	-0.429912	-0.0251264	0.401635	-0.647813
2014	Liaocheng City	1.92196	0.0797524	-0.278292	0.506015	0.228339	-0.0116052	1.40758
2014	Tianshui City	-2.14385	-1.70099	-1.4081	0.41938	0.120409	0.16033	0.519916
2014	Wuwei City	-1.04944	-2.10778	-1.07666	0.170335	0.125514	0.146481	0.0519451
2014	Anyang City	0.751199	0.269651	-0.121184	0.39749	-0.00415165	-0.186989	-0.505577
2014	Wuhai City	0.678452	0.22832	0.0199378	0.333419	-0.0369996	0.196078	-0.479144
2014	Heze City	0.572507	0.143043	-0.000861739	-0.207983	0.0487063	-0.0173821	-0.503965
2014	Huaifang City	1.7451	0.202153	-1.24908	-0.164147	0.417768	0.342823	-1.2126
2014	Huaiyang City	1.39827	0.0806079	-0.557357	0.504235	-0.00388085	-1.24567	2.30669
2014	Hebi City	-0.590668	-1.7301	-0.0324489	0.173597	0.54828	0.140832	0.105076
2014	Jiaozuo City	0.498501	-0.0552002	0.109104	-0.46974	0.0287431	0.588967	0.0309473
2014	Jining City	-0.636811	-0.209935	-0.222078	0.484972	0.0521488	-0.0880753	-1.01253
2014	Zibo City	0.628941	0.14216	0.164255	0.341791	-0.129403	0.126862	-0.34591
2014	Jinan City	0.932255	0.237472	-0.140429	-1.23275	0.260627	0.141858	0.518547
2014	Sanmenxia City	-0.177222	0.431971	-0.295703	0.716353	-0.0578349	-0.382947	0.144173
2014	ulanqab City	0.314957	-1.41274	-0.579231	-0.0145477	0.0611389	0.204562	-0.787221
2014	Yantai City	0.0407274	0.920333	2.18373	0.233004	0.247056	0.0423551	0.252373
2014	Yan'an City	0.0569802	-0.495024	-0.00736082	0.579443	0.187633	0.705715	0.419222
2014	Baotou City	0.582292	-0.000959738	-0.197413	-0.112929	0.197364	0.813158	0.387739
2014	Jincheng City	0.227146	-0.106071	-0.156687	0.0342175	0.161432	0.629363	0.247712
2014	Changzhi City	1.74164	-0.449705	-0.623501	-0.257853	0.402846	1.07622	-0.97532
2014	Pingliang City	-0.925404	-0.0471546	-0.227184	-0.202145	0.37162	0.13737	0.423821
2014	Luoyang City	0.901257	-0.0146888	0.0113971	-0.15854	0.155787	0.161021	0.833632
2014	Weihai City	0.611939	0.140249	0.0213241	-0.26153	0.033202	0.0302881	-0.58682
2014	Ordos City	-1.52376	-1.65278	-1.0828	0.281037	0.155461	0.0872378	0.393744
2014	Lanzhou City	-0.385137	-0.143313	-0.385184	0.86166	-0.0934324	-0.127096	-0.731296
2014	Yuncheng City	0.0519054	-0.0797681	-0.25468	-0.0027171	0.206977	0.484605	0.448856
2014	Hohhot City	0.17174	0.84687	1.83722	0.208221	0.204486	-0.021652	0.118211
2014	Xianyang City	-0.0715174	0.538175	2.43522	0.690428	0.444823	0.0102407	0.345439
2014	Tongchuan City	0.230734	-0.0938354	-0.231975	0.00718984	0.188866	0.574297	0.236381
2014	Qingdao City	-1.16365	-0.0320444	-0.299431	-0.262593	0.376164	0.129559	0.187874
2014	Datong City	1.81848	0.265584	-0.188138	0.449164	0.15032	0.0305309	1.28559
2014	Linfen City	-0.81026	0.198199	-0.165898	0.372543	-0.0470883	-0.683508	0.529303
2014	Zhengzhou City	1.33	-0.00162934	-0.47816	-0.122621	0.0842549	-0.569176	2.18238
2014	Yangquan City	0.231701	-0.0959707	-0.382413	0.0241493	0.188419	0.545685	0.212479
2014	Taiyuan City	1.28247	0.0240834	-0.746041	-0.302975	0.139623	-0.508014	1.97781
2014	Jinzhong City	0.27245	-0.112398	-0.406187	-0.00177145	0.260152	0.680465	0.218633
2014	Xinzhou City	0.599365	0.107344	-0.0443052	-0.244835	0.0715813	0.170109	-0.596058
2014	Tai'an City	0.863088	0.451431	-1.51656	0.0518722	0.398734	-0.0302866	-0.683922
2014	Haidong	0.12722	0.905613	1.92998	0.197652	0.214322	-0.0135526	0.125483
2014	Shuozhou City	0.266118	-0.0967454	-1.03884	-0.166587	0.587781	-0.237443	0.513094
2014	Xinxiang City	0.516296	0.112777	-0.100082	-0.266782	0.117798	0.250786	-0.716303
2014	Longnan City	-0.830311	-0.0112704	-0.0663813	-0.185279	0.35126	0.126259	0.504541
2014	Weinan City	1.37005	0.321924	-0.872544	-0.216455	1.54502	0.106868	1.41524
2014	Dingxi City	0.565338	-0.0256685	-0.235988	-0.229342	0.263412	0.855394	0.606935
2014	Baoji City	0.654886	0.130603	-0.121011	0.0385149	0.119984	0.823166	-0.535296
2014	Xi'an City	1.13047	0.219645	-0.844211	0.186457	0.217619	-0.243729	-0.803112
2014	Kaifeng City	-0.0167618	0.206536	-0.247698	0.949856	0.0359462	-1.35468	1.11581
2014	Lvliang City	-1.04396	-0.412056	-0.259508	0.298061	0.319057	-0.0408785	0.571756
2015	Shi zuishan City	0.906674	0.37038	-0.836255	-0.468258	0.800677	0.853056	-0.587302
2015	Yinchuan City	-1.61491	-0.0761269	-0.193048	-0.333111	0.947534	0.252512	-0.497181
2015	Zhongwei City	1.6737	-0.0123452	-0.362313	1.14282	1.97181	-1.62826	1.64694
2015	Guyuan City	1.12622	-0.407412	-0.0596469	0.690858	0.735941	0.0242028	0.884394
2015	Binzhou City	0.403169	-0.246733	-0.0847393	0.254741	0.596926	0.928248	0.173704
2015	Yulin City	0.485079	0.147751	0.919667	0.32894	2.98933	0.108143	0.364262
2015	Qingyang City	1.12454	-0.0669455	-0.000212698	0.0844534	0.17138	0.272613	0.952736
2015	Shangluo City	-0.380187	-1.13052	-0.647546	0.18855	1.93304	0.102035	0.23722
2015	Dongying City	0.480552	-0.148737	-0.502853	1.08779	-0.648478	-0.711871	0.693121
2015	Xining City	-0.0555086	0.613382	1.74771	0.538031	2.09999	0.168121	0.577306
2015	Baiyin City	0.726015	-0.442826	-1.12946	-0.247764	2.771	0.175828	0.81759
2015	Shangqiu City	-0.971877	0.0541496	-0.297365	1.23768	-0.118535	-1.29654	-0.262804
2015	Dezhou City	1.25175	-0.000837701	-0.616974	-0.0268507	0.0592657	-0.625456	1.90492
2015	bayannur City	1.54586	-0.242255	-0.417535	-0.207462	3.40767	0.350679	-0.133001
2015	Wuzhong City	0.887341	0.163658	-0.814918	-0.368465	0.734531	0.864078	-0.596346
2015	Liaocheng City	1.87529	0.139463	-0.254772	0.45763	0.253555	0.0144895	1.36256
2015	Tianshui City	0.724755	-0.859329	-0.797822	-0.00679339	3.59184	0.0652035	0.0962873
2015	Wuwei City	-0.229647	-1.61671	-0.738749	0.0341251	1.48985	0.14506	0.0978339
2015	Anyang City	0.778396	0.116108	-0.150951	0.204757	0.151915	-0.054686	-0.414681
2015	Wuhai City	0.662587	0.0776792	0.100183	0.181226	-0.0600041	0.265297	-0.408873
2015	Heze City	0.537689	0.161213	0.00509663	-0.290146	0.0539472	0.00276356	-0.581909
2015	Huaifang City	2.14219	0.0515558	0.0125402	-0.258055	3.66856	0.324173	-0.457269
2015	Huaiyang City	1.25585	-0.0164069	-0.419262	0.724982	0.279985	-1.12385	1.75202
2015	Hebi City	0.736391	-1.09968	-0.0545251	-0.0783908	2.97753	0.195425	0.122774
2015	Jiaozuo City	0.434453	-0.0400201	0.132047	-0.505156	-0.0178114	0.3609	-0.121268
2015	Jining City	-0.042556	-0.454653	-0.242476	0.568687	0.049737	0.306151	-0.938083
2015	Zibo City	0.695772	0.10442	0.113805	0.290299	-0.165057	-0.0284371	-0.403135
2015	Jinan City	0.701482	0.296842	-0.17277	-1.30294	0.266061	-0.0349534	0.0587955
2015	Sanmenxia City	0.101139	-0.0039744	-0.355048	1.01377	-0.062625	-0.231627	0.119472
2015	ulanqab City	1.13113	-0.184666	-0.25263	-0.213414	1.92063	0.58468	-0.329665
2015	Yantai City	-0.158368	1.0568	2.30759	0.180336	0.303387	0.120747	0.363844
2015	Yan'an City	0.251421	-0.749709	0.195561	1.03504	0.420617	1.19451	0.163006
2015	Baotou City	0.472873	-0.0515786	-0.277244	-0.187377	0.371212	0.649473	0.778672
2015	Jincheng City	0.183775	-0.0691536	-0.0470344	0.0281502	0.236807	0.668019	0.408826
2015	Changzhi City	1.86173	-0.0720372	-0.468142	-0.272542	1.75663	0.936267	-0.614732
2015	Pingliang City	-0.658697	-0.0314879	-0.226844	-0.219057	0.559541	0.139704	0.586432
2015	Luoyang City	0.785425	0.0325246	-0.00678243	-0.236836	0.155626	0.230862	0.725741
2015	Weihai City	0.590347	0.155302	0.0181869	-0.356406	0.0351144	0.0689127	-0.711719
2015	Ordos City	0.958611	-0.987081	-0.731108	-0.0658987	3.66504	0.0520732	0.0145567
2015	Lanzhou City	0.240729	-0.269271	-0.486681	0.801775	-0.11061	0.0770588	-0.450543
2015	Yuncheng City	0.159275	-0.111142	-0.131238	0.0444324	0.558772	0.838568	0.509545
2015	Hohhot City	0.15936	0.865533	1.90221	0.216698	0.220036	-0.005344	0.104045
2015	Xianyang City	-0.355324	0.715383	2.07271	0.606424	1.03382	0.137286	0.613773
2015	Tongchuan City	0.205704	-0.0800164	-0.169864	0.0251314	0.405594	0.659625	0.411921
2015	Qingdao City	-0.969259	-0.0398082	-0.327685	-0.267698	0.508778	0.124833	0.311896
2015	Datong City	1.70583	0.24321	-0.166702	0.371103	0.173184	0.107247	1.23183
2015	Linfen City	-0.434865	0.157852	-0.195115	0.435381	0.0844259	-0.700517	0.759749
2015	Zhengzhou City	1.34257	-0.0437922	-0.434461	-0.0327196	0.141673	-0.475662	2.05151
2015	Yangquan City	0.308391	-0.151553	-0.191958	0.0576282	0.39659	1.00787	0.309162
2015	Taiyuan City	1.29116	-0.0016326	-0.663078	-0.193807	0.0964756	-0.505802	1.94085
2015	Jinzhong City	0.34633	-0.170138	-0.203562	0.0484645	0.451801	1.13928	0.302407
2015	Xinzhou City	0.564084	0.113642	-0.0154175	-0.288887	0.0799938	0.211763	-0.622887
2015	Tai'an City	1.01784	0.0442598	-1.09127	-0.122473	0.950995	0.403163	-0.607108
2015	Haidong	0.0628868	0.950137	1.99968	0.19533	0.237694	0.0194983	0.153973
2015	Shuozhou City	0.220078	-0.0495019	-0.515097	-0.00845323	1.09673	-0.0766341	0.399635
2015	Xinxiang City	0.452361	0.124861	-0.131973	-0.299578	0.168558	0.232958	-0.586599
2015	Longnan City	-0.4618	-0.0118025	-0.0847326	-0.190355	0.554362	0.14225	0.7791
2015	Weinan City	1.33331	-0.1562	-1.05967	-0.350336	2.03169	0.102467	1.3936
2015	Dingxi City	0.481331	-0.0553863	-0.33335	-0.230357	0.439665	0.72192	0.875612
2015	Baoji City	0.612243	0.0776805	0.0887998	-0.0717029	-0.0914179	0.890714	-0.524506
2015	Xi'an City	1.11043	0.13818	-1.12698	0.0297501	0.840872	-0.174356	-0.627172
2015	Kaifeng City	1.41024	0.0581341	-0.29989	1.09378	1.32327	-1.2673	1.71692
2015	Lvliang City	0.744566	0.0451004	-0.0347935	0.164834	3.68499	0.054302	0.255853
2016	Shi zuishan City	0.777392	0.0421678	-0.501782	-0.437024	0.384202	0.885229	-0.550015
2016	Yinchuan City	-1.50983	-0.127856	-0.195358	-0.314236	1.15578	0.288437	-0.519541
2016	Zhongwei City	1.45889	-0.0852191	-0.453471	1.06081	1.89579	-1.34969	1.24888
2016	Guyuan City	1.265	-0.423633	-0.104747	0.605658	0.797717	0.0456132	1.01096
2016	Binzhou City	0.497996	-0.113338	-0.404597	0.177176	0.936959	0.372867	0.0192797
2016	Yulin City	1.06171	0.278519	0.49158	0.235877	4.24548	0.103278	0.240009
2016	Qingyang City	1.10538	-0.0715274	0.00852318	0.0706269	0.150454	0.308522	0.936602
2016	Shangluo City	0.967082	-1.10232	-0.513123	-0.093714	3.07819	0.0378239	-0.0544604
2016	Dongying City	0.680413	-0.235029	-0.54311	1.00386	-0.187056	-0.659232	0.579921
2016	Xining City	1.21365	0.521635	0.877705	0.326377	4.55808	0.133956	0.23582
2016	Baiyin City	0.582769	-0.62802	-1.5233	-0.271719	3.14676	0.129008	0.659232
2016	Shangqiu City	0.0120709	-0.10673	-0.438104	1.20764	-0.0495607	-0.854969	0.271392
2016	Dezhou City	1.23342	-0.0430516	-0.518983	0.134168	0.0668204	-0.652666	1.80878
2016	bayannur City	1.48697	-0.319717	-0.269321	-0.233082	3.1393	0.381513	-0.146196
2016	Wuzhong City	0.774086	0.0517768	-0.310615	-0.391578	0.18021	0.818667	-0.571468
2016	Liaocheng City	1.79161	0.0559664	-0.256753	0.412259	0.31972	0.04745	1.33723
2016	Tianshui City	0.991676	-1.27596	-0.587294	-0.142097	3.03501	0.052874	-0.0842843
2016	Wuwei City	0.593749	-1.15932	-0.254671	-0.073576	2.51631	0.143014	0.0525431
2016	Anyang City	0.83697	0.121652	0.00725554	0.0701129	-0.0545126	-0.0343852	-0.39643
2016	Wuhai City	0.718752	0.102706	0.0853034	0.0571858	-0.134003	0.1306	-0.37769
2016	Heze City	0.498606	0.196612	-0.00624531	-0.436022	0.0588642	-0.0258967	-0.591932
2016	Huaifang City	1.36979	0.050944	-1.14886	-0.240922	0.976391	0.293709	-0.76214
2016	Huaiyang City	1.44959	-0.0883133	-0.489682	0.796685	1.46669	-1.19631	1.40462
2016	Hebi City	0.370468	-1.27883	0.036765	-0.0661186	2.18435	0.205628	0.134831
2016	Jiaozuo City	0.446577	-0.0438062	0.0970338	-0.452853	0.0210018	0.111518	-0.186243
2016	Jining City	0.534835	-0.492559	-0.370351	0.62271	0.0233576	0.267999	-0.364584
2016	Zibo City	0.785413	0.11089	0.0584394	0.163803	-0.196729	-0.170317	-0.339833
2016	Jinan City	0.442262	0.380186	-0.183277	-1.42921	0.234928	-0.158574	-0.50001
2016	Sanmenxia City	0.358839	-0.25218	-0.492525	1.17005	0.035902	-0.406915	0.206735
2016	ulanqab City	1.21231	-0.181248	-0.187861	-0.250246	2.24276	0.518808	-0.217836
2016	Yantai City	-0.285652	0.997702	2.33989	0.272038	0.412948	0.172144	0.478018
2016	Yan'an City	0.30708	-0.301453	-0.0538231	0.548958	0.689485	0.689913	0.338273
2016	Baotou City	0.361647	-0.0328428	-0.427136	0.0441616	0.54919	0.344471	0.392341
2016	Jincheng City	0.289564	-0.10388	-0.126337	0.087017	0.384246	0.758738	0.362925
2016	Changzhi City	1.80215	-0.0809395	-0.34876	-0.265863	3.28759	0.45889	-0.235271
2016	Pingliang City	-0.48112	-0.0381311	-0.136081	-0.249601	1.04396	0.159331	0.508053
2016	Luoyang City	0.78494	0.0389001	-0.0366693	-0.209815	0.155263	0.191676	0.668917
2016	Weihai City	0.548979	0.184892	0.00852864	-0.460402	0.0347974	0.0350554	-0.764595
2016	Ordos City	1.03062	-1.20603	-0.689105	-0.144463	3.22216	0.0418351	-0.07975
2016	Lanzhou City	0.350088	-0.40118	-0.579641	0.742704	1.00729	-0.0483175	-0.775659
2016	Yuncheng City	0.232964	-0.136646	-0.18821	0.13189	0.702809	0.786919	0.467343
2016	Hohhot City	0.135239	0.874213	1.94206	0.226903	0.23743	0.0128369	0.108681
2016	Xianyang City	0.0103602	0.748844	1.49354	0.510218	2.42215	0.182125	0.584204
2016	Tongchuan City	0.337598	-0.157752	-0.402044	0.142002	0.845441	0.730881	0.352103
2016	Qingdao City	-0.758385	-0.0506532	-0.315993	-0.278175	0.778108	0.118631	0.372361
2016	Datong City	1.60122	0.144184	-0.133749	0.328124	0.179449	0.154983	1.18105
2016	Linfen City	0.451092	0.000799136	-0.332261	0.396968	1.06947	-0.569472	1.00285
2016	Zhengzhou City	1.27245	-0.063871	-0.376262	0.200125	0.224129	-0.603211	1.85731
2016	Yangquan City	0.370228	-0.213101	-0.0266145	0.156843	0.727772	1.25619	0.330382
2016	Taiyuan City	1.27285	-0.0384746	-0.58095	-0.0624603	0.0698793	-0.529975	1.88279
2016	Jinzhong City	0.396859	-0.232831	0.010612	0.196663	0.88005	1.27605	0.303992
2016	Xinzhou City	0.53728	0.139216	-0.00997216	-0.379731	0.0783736	0.196157	-0.708091
2016	Tai'an City	0.950893	0.0670061	-0.349815	-0.198638	0.198879	0.456563	-0.594969
2016	Haidong	0.00863716	0.96734	2.04922	0.20615	0.26835	0.0491255	0.180102
2016	Shuozhou City	0.429942	-0.00733148	-0.739178	-0.0195561	1.42255	-0.217863	0.355385
2016	Xinxiang City	0.380165	0.1543	-0.197918	-0.351874	0.244579	0.146469	-0.436277
2016	Longnan City	0.341895	-0.0315637	-0.124951	-0.154888	1.57398	0.135236	1.049
2016	Weinan City	1.06692	-0.438678	-1.57286	-0.628956	2.97626	-0.0175922	0.724307
2016	Dingxi City	0.380666	-0.0319544	-0.527841	-0.0671882	0.6577	0.431723	0.685801
2016	Baoji City	0.567628	0.0537056	0.0280633	-0.157039	0.0132924	0.588813	-0.415997
2016	Xi'an City	1.08743	0.123454	-0.381612	-0.0427563	0.191115	-0.0139032	-0.57961
2016	Kaifeng City	1.6897	-0.0693158	-0.380258	1.0986	2.60112	-1.16083	1.21132
2016	Lvliang City	0.942991	0.23505	0.195837	0.153351	4.21364	0.123483	0.269887
2017	Shi zuishan City	0.714818	0.0725746	-0.148351	-0.377149	0.0437875	0.635108	-0.476958
2017	Yinchuan City	-1.32647	-0.179356	-0.233565	-0.28198	1.31775	0.299502	-0.460089
2017	Zhongwei City	0.897027	-0.127556	-0.488776	0.912848	0.595157	-0.949355	0.972277
2017	Guyuan City	1.32994	-0.457036	-0.177833	0.507102	0.890864	0.068135	1.08437
2017	Binzhou City	0.605465	-0.0751547	-0.643124	0.212039	1.2372	-0.0560036	-0.104499
2017	Yulin City	0.90929	0.388365	0.448538	0.209564	4.1934	0.144003	0.300437
2017	Qingyang City	1.11533	-0.0778982	0.0180662	0.0788841	0.118765	0.301218	0.922525
2017	Shangluo City	0.757204	-1.18198	-0.404968	-0.0992759	2.55478	0.0628458	-0.0394343
2017	Dongying City	0.666332	-0.20071	-0.565978	0.818513	0.179255	-0.743444	0.647053
2017	Xining City	0.891602	0.534512	0.764139	0.292485	4.2671	0.171993	0.342348
2017	Baiyin City	0.694281	-0.530799	-1.62142	-0.254314	3.20233	0.105939	0.652776
2017	Shangqiu City	0.463167	-0.269219	-0.622576	0.714813	1.23719	-0.746176	0.253775
2017	Dezhou City	1.23498	-0.0756905	-0.427031	0.3307	0.273023	-0.757978	1.65434
2017	bayannur City	1.55677	-0.0109111	-0.352746	-0.217792	2.75992	0.233477	-0.254179
2017	Wuzhong City	0.768015	0.0766941	-0.021898	-0.308112	-0.0935412	0.592004	-0.511396
2017	Liaocheng City	1.74323	-0.00534102	-0.251504	0.384483	0.339338	0.0701205	1.30839
2017	Tianshui City	0.95291	-1.23864	-0.359845	-0.146799	2.70611	0.0583598	-0.0801322
2017	Wuwei City	0.747752	-1.14812	-0.0502984	-0.0993289	2.48406	0.133559	0.0111891
2017	Anyang City	0.901826	0.125691	0.109951	-0.0386298	-0.242377	0.06112	-0.469831
2017	Wuhai City	0.768735	0.11054	0.0831736	-0.0115085	-0.2035	0.0323952	-0.364899
2017	Heze City	0.448135	0.255978	-0.0170484	-0.597054	0.0449844	-0.18284	-0.530427
2017	Huaifang City	1.13373	0.0776974	-0.501656	-0.208003	0.303071	0.303071	-0.663922
2017	Huaiyang City	1.07659	-0.150702	-0.514299	0.715984	0.572587	-0.867697	1.14651
2017	Hebi City	0.307289	-1.21473	0.0569034	-0.0640153	1.98705	0.188214	0.137621
2017	Jiaozuo City	0.579504	0.00806999	0.116958	-0.274041	-0.0576916	-0.148755	-0.183511
2017	Jining City	0.840094	-0.357864	-0.482692	0.518041	-0.0371368	-0.00612397	0.298858
2017	Zibo City	0.78353	0.108787	-0.0114549	0.083784	-0.143058	-0.203635	-0.278265
2017	Jinan City	0.16561	0.439821	-0.186385	-1.45137	0.205498	-0.282092	-1.07316
2017	Sanmenxia City	0.518936	-0.367115	-0.619797	0.956283	0.875464	-0.491997	0.02437
2017	ulanqab City	1.38877	-0.00299947	-0.268588	-0.233685	2.37339	0.350557	-0.264643
2017	Yantai City	-0.105013	0.669581	2.15362	0.511247	0.569592	0.126916	0.42159
2017	Yan'an City	0.376186	-0.151462	-0.404962	0.434043	0.999411	-0.0515293	0.319124
2017	Baotou City	0.280353	-0.0127139	-0.527534	0.216428	0.647904	0.0227	0.129386
2017	Jincheng City	0.403884	-0.194219	-0.281965	0.225634	0.724695	0.870015	0.28462
2017	Changzhi City	1.73147	-0.00237034	-0.40985	-0.241368	2.92823	0.255275	-0.307299
2017	Pingliang City	0.214856	-0.0943034	-0.131984	-0.180894	2.16849	0.138503	0.568303
2017	Luoyang City	0.900513	0.0293152	0.0507023	-0.13081	0.0650312	0.132285	0.632967
2017	Weihai City	0.506383	0.247298	-0.00395072	-0.58722	0.0254716	-0.174916	-0.581332
2017	Ordos City	1.10486	-0.914396	-0.0383966	-0.124495	3.06555	0.0953513	-0.0186383
2017	Lanzhou City	0.454745	-0.466982	-0.641805	0.75888	1.49818	-0.255045	-0.660371
2017	Yuncheng City	0.296618	-0.15792	-0.270023	0.239367	0.813572	0.615237	0.404634
2017	Hohhot City	0.127528	0.869287	1.97577	0.241229	0.255755	0.0253497	0.104089
2017	Xianyang City	0.822167	0.608231	0.920449	0.317236	4.29991	0.215504	0.384686
2017	Tongchuan City	0.343901	-0.149899	-0.466209	0.174741	0.893388	0.647846	0.391351
2017	Qingdao City	-0.449281	-0.100396	-0.246675	-0.258933	1.40914	0.122175	0.316813
2017	Datong City	1.47423	-0.129632	-0.0780796	0.327517	0.191526	0.164347	1.12577
2017	Linfen City	0.685856	-0.173275	-0.462622	0.312902	1.64303	-0.469282	0.785895
2017	Zhengzhou City	1.24101	-0.0617484	-0.324664	0.538037	0.701144	-0.899584	1.58841
2017	Yangquan City	0.427464	-0.283278	-0.106868	0.345213	0.943385	1.12199	0.235574
2017	Taiyuan City	1.26073	-0.0684919	-0.514805	0.0374839	0.08378	-0.53205	1.79768
2017	Jinzhong City	0.411211	-0.261926	0.0416808	0.323846	1.27419	1.16342	0.309841
2017	Xinzhou City	0.53033	0.20259	-0.0057579	-0.432857	0.0609716	-0.116976	-0.293758
2017	Tai'an City	0.888519	0.0915966	-0.0614501	-0.197726	-0.0761819	0.381808	-0.546656
2017	Haidong	-0.0248995	0.963046	2.07635	0.224766	0.297333	0.0713196	0.201677
2017	Shuozhou City	0.573109	-0.00572137	-0.959823	-0.0185624	1.73724	-0.387815	0.17717
2017	Xinxiang City	0.341243	0.174721	-0.199593	-0.432233	0.250672	0.12579	-0.351643
2017	Longnan City	1.02613	-0.136347	-0.303281	-0.0106306	2.50257	-0.0552585	1.06267
2017	Weinan City	0.670212	-0.682296	-1.7226	-0.696407	3.32817	-0.14964	0.070905
2017	Dingxi City	0.262887	-0.0122799	-0.561983	0.141007	0.693125	0.078631	0.296827
2017	Baoji City	0.653045	0.0835787	-0.0705704	-0.165287	0.0596161	0.295457	-0.372538
2017	Xi'an City	0.987548	0.112021	-0.138407	-0.0656935	-0.0119214	0.112219	-0.547636
2017	Kaifeng City	1.33723	-0.138278	-0.470795	0.794219	1.95704	-0.866873	1.09213
2017	Lvliang City	0.873403	0.317194	0.331015	0.159844	4.09066	0.151311	0.296068
2018	Shi zuishan City	0.726307	0.0980684	-0.0209746	-0.32094	-0.0934653	0.465454	-0.466733
2018	Yinchuan City	-1.13251	-0.235223	-0.254372	-0.25845	1.52814	0.280804	-0.432582
2018	Zhongwei City	0.886285	-0.168461	-0.570097	0.663361	0.738576	-0.890566	0.989661
2018	Guyuan City	1.02324	-0.479783	-0.312726	0.346573	1.12139	0.0927781	0.875072
2018	Binzhou City	0.643859	-0.143871	-0.701911	0.398315	1.35465	-0.194095	-0.163493
2018	Yulin City	0.783505	0.408538	0.440473	0.197749	4.04657	0.168752	0.333399
2018	Qingyang City	1.18997	-0.090143	0.0125773	0.156389	0.0923451	0.224741	0.909325
2018	Shangluo City	0.61318	-1.19599	-0.315665	-0.104886	2.25983	0.0853572	-0.00494878
2018	Dongying City	0.851621	-0.235194	-0.614469	0.685626	0.489686	-0.704922	0.778833
2018	Xining City	0.726195	0.514421	0.633671	0.247941	4.09181	0.194379	0.383177
2018	Baiyin City	0.647511	-0.523908	-1.552	-0.23033	3.06601	0.0881763	0.567484
2018	Shangqiu City	0.71149	-0.344171	-0.700662	0.590733	1.50373	-0.709178	0.390799
2018	Dezhou City	1.28294	-0.111875	-0.443039	0.522968	0.852982	-0.92199	1.43086
2018	bayannur City	1.5767	0.0230663	-0.470233	-0.204147	2.53548	0.136067	-0.341741
2018	Wuzhong City	0.75939	0.101178	0.0581382	-0.302787	-0.183968	0.461625	-0.488715
2018	Liaocheng City	1.63087	-0.213998	-0.279103	0.334232	0.444512	0.11379	1.28024
2018	Tianshui City	0.899951	-0.84292	0.216444	-0.0807056	2.6552	0.133445	0.0281068
2018	Wuwei City	1.00577	-1.12292	-0.186473	-0.143103	2.67422	0.0958238	-0.0900267
2018	Anyang City	0.874813	0.118028	0.0584798	-0.0398321	-0.20865	0.0382346	-0.455432
2018	Wuhai City	0.769412	0.108276	-0.0153978	-0.0124509	-0.105777	-0.0543641	-0.335385
2018	Heze City	0.352376	0.349056	-0.0391062	-0.785503	0.0328837	-0.464996	-0.44068
2018	Huaifang City	1.05311	0.0972748	-0.243939	-0.188963	0.0481713	0.265794	-0.624754
2018	Huaiyang City	0.937649	-0.172924	-0.557553	0.610991	0.544416	-0.807827	1.04436
2018	Hebi City	0.648525	-1.18377	-0.168874	-0.126599	2.19805	0.136588	-0.00596844
2018	Jiaozuo City	0.685415	0.0592508	0.144567	-0.147439	-0.139418	-0.306543	-0.146623
2018	Jining City	0.965515	-0.330702	-0.56471	0.536752	0.0615689	-0.224062	0.549996
2018	Zibo City	0.771836	0.107998	0.0375185	0.0869101	-0.196302	-0.257143	-0.223993
2018	Jinan City	0.0802068	0.426772	-0.158294	-1.35965	0.161756	-0.329839	-1.20992
2018	Sanmenxia City	0.625346	-0.263653	-0.709034	0.7022	1.49327	-0.6437	0.0993335
2018	ulanqab City	1.20264	0.0330039	-0.890841	-0.208439	1.50849	0.177514	-0.443252
2018	Yantai City	-0.0284605	0.604195	1.9589	0.50618	0.91257	0.147228	0.408144
2018	Yan'an City	0.485702	-0.0619107	-0.629812	0.338441	1.59208	-0.458402	0.240204
2018	Baotou City	0.230675	0.0165117	-0.537611	0.253699	0.639776	-0.139279	0.131078
2018	Jincheng City	0.398784	-0.191366	-0.381188	0.275835	0.8462	0.716844	0.334025
2018	Changzhi City	1.70231	0.0266098	-0.461826	-0.214516	2.62877	0.131247	-0.377158
2018	Pingliang City	1.1116	-0.206047	-0.360848	0.0344227	2.64482	-0.106593	0.971529
2018	Luoyang City	1.05899	0.00103001	0.092189	-0.0291892	0.00306228	0.081252	0.637101
2018	Weihai City	0.410692	0.320412	-0.0215343	-0.728551	0.0191176	-0.394828	-0.488164
2018	Ordos City	1.17571	-0.566045	0.558668	-0.075321	3.09846	0.154919	0.049881
2018	Lanzhou City	0.740504	-0.377595	-0.69113	0.805508	1.10021	-0.428383	-0.0555873
2018	Yuncheng City	0.293575	-0.116457	-0.318875	0.265016	0.747846	0.33789	0.414949
2018	Hohhot City	0.174357	0.756638	1.96628	0.329899	0.282178	0.0219127	0.110617
2018	Xianyang City	0.651409	0.613127	0.779084	0.279047	4.13326	0.228451	0.433618
2018	Tongchuan City	0.356307	-0.141719	-0.446299	0.229542	0.835388	0.523016	0.406995
2018	Qingdao City	-0.237728	-0.158287	-0.140571	-0.219438	2.04068	0.156017	0.152608
2018	Datong City	1.49037	-0.151751	-0.0628872	0.332269	0.175918	0.186875	1.12145
2018	Linfen City	0.916902	-0.243157	-0.561052	0.313904	1.39915	-0.479742	1.01501
2018	Zhengzhou City	1.32868	-0.0537023	-0.301164	0.85784	1.42631	-1.207	1.35517
2018	Yangquan City	0.392494	-0.227138	-0.197505	0.364809	0.830119	0.746366	0.289651
2018	Taiyuan City	1.23932	-0.0930397	-0.434934	0.190119	0.196917	-0.626561	1.67822
2018	Jinzhong City	0.393376	-0.215594	-0.210587	0.372645	0.884348	0.653031	0.254854
2018	Xinzhou City	0.466171	0.239662	-0.0134855	-0.510288	0.0708932	-0.203448	-0.17815
2018	Tai'an City	0.887312	0.101129	0.0277284	-0.171302	-0.165694	0.320136	-0.536087
2018	Haidong	0.115577	0.670231	2.01463	0.451257	0.36254	0.0380245	0.197263
2018	Shuozhou City	0.487691	-0.0169626	-0.76729	0.117293	1.43729	-0.360692	0.243372
2018	Xinxiang City	0.42749	0.14358	-0.127452	-0.428118	0.186386	0.205929	-0.346184
2018	Longnan City	1.24294	-0.22374	-0.458941	0.134541	2.34685	-0.24553	1.11941
2018	Weinan City	0.614305	-0.712646	-1.43402	-0.526934	2.87751	-0.150262	0.143143
2018	Dingxi City	0.225818	0.0095684	-0.555913	0.217015	0.668144	-0.115222	0.214291
2018	Baoji City	0.689175	0.0943795	-0.117293	-0.173265	0.0785283	0.162816	-0.35443
2018	Xi'an City	0.975212	0.116599	-0.00995026	-0.117475	-0.155786	0.173681	-0.567612
2018	Kaifeng City	1.14551	-0.207843	-0.572755	0.423431	1.32354	-0.610087	1.21506
2018	Lvliang City	1.07815	0.109265	0.608723	0.0617109	3.79639	0.161514	0.221755
2019	Shi zuishan City	0.79645	0.0934051	-0.0886669	-0.208513	-0.00982529	0.286796	-0.453211
2019	Yinchuan City	-1.137	-0.264478	-0.233612	-0.308476	1.54704	0.275003	-0.492607
2019	Zhongwei City	0.879175	-0.201135	-0.591158	0.593839	0.791839	-0.870494	0.97644
2019	Guyuan City	0.618172	-0.53113	-0.430696	0.127024	1.36755	0.125681	0.621641
2019	Binzhou City	0.648562	-0.171289	-0.727535	0.500981	1.26855	-0.265599	-0.156486
2019	Yulin City	1.05408	0.170312	0.601292	0.0984717	3.7954	0.155633	0.212347
2019	Qingyang City	0.76964	0.0175088	-0.0240851	-0.106621	0.160425	0.238918	0.546335
2019	Shangluo City	0.397793	-0.973858	-0.0668367	-0.0348521	1.80997	0.109574	0.0464047
2019	Dongying City	0.964967	-0.278276	-0.658776	0.574246	0.706106	-0.692215	0.852978
2019	Xining City	0.665567	0.492882	0.580402	0.227579	3.97945	0.201831	0.388069
2019	Baiyin City	0.522935	-0.480935	-1.3579	-0.250865	2.70695	0.12075	0.529111
2019	Shangqiu City	0.763605	-0.442266	-0.735924	0.548318	1.67764	-0.660246	0.300237
2019	Dezhou City	1.16555	-0.156908	-0.510988	0.437154	0.617005	-0.782731	1.34376
2019	bayannur City	1.65613	0.0316634	-0.296591	-0.191048	2.3935	0.0999559	-0.400909
2019	Wuzhong City	0.8018	0.104295	0.0283192	-0.233204	-0.148924	0.322822	-0.477352
2019	Liaocheng City	1.37524	-0.152324	-0.311355	0.168685	0.496776	0.141245	1.10223
2019	Tianshui City	0.936595	-0.827072	0.256866	-0.0817436	2.56507	0.142121	-0.00559222
2019	Wuwei City	1.19424	-1.07949	-0.13339	-0.163938	2.67613	0.0956013	-0.171617
2019	Anyang City	0.915929	0.129359	0.15039	-0.043074	-0.330861	-0.0133766	-0.471481
2019	Wuhai City	0.783482	0.112725	-0.0367918	-0.0154463	-0.092421	-0.117044	-0.328001
2019	Heze City	0.421581	0.318765	-0.00994974	-0.729119	-0.00145133	-0.43205	-0.414617
2019	Huaifang City	1.0959	0.114688	-0.14877	-0.162958	-0.0780004	0.152931	-0.631214
2019	Huaiyang City	0.914326	-0.198946	-0.582902	0.541808	0.666235	-0.815193	1.02482
2019	Hebi City	0.965067	-1.15575	-0.388667	-0.178839	2.38583	0.0734131	-0.145923
2019	Jiaozuo City	0.711983	0.0777116	0.156269	-0.0587707	-0.16785	-0.389343	-0.120543
2019	Jining City	1.02043	-0.313435	-0.652597	0.495905	0.321359	-0.410455	0.67822
2019	Zibo City	0.771344	0.111421	0.0572125	0.138056	-0.221589	-0.332957	-0.204913
2019	Jinan City	0.277558	0.329979	-0.0833035	-1.05546	0.091112	-0.322207	-0.808798
2019	Sanmenxia City	0.675735	-0.266762	-0.742463	0.73543	1.49389	-0.68063	0.113155
2019	ulanqab City	1.05229	0.0657733	-0.81778	-0.1443	0.988767	0.0582746	-0.460751
2019	Yantai City	-0.0872588	0.618291	1.77638	0.43668	0.999773	0.164047	0.428087
2019	Yan'an City	0.513245	-0.0534487	-0.698266	0.358	1.62432	-0.589041	0.249467
2019	Baotou City	0.241636	0.0353121	-0.502715	0.254633	0.577757	-0.2106	0.173478
2019	Jincheng City	0.354821	-0.136779	-0.421293	0.2731	0.797311	0.446441	0.362695
2019	Changzhi City	1.74546	0.0362409	-0.275394	-0.190626	2.46189	0.0924194	-0.427342
2019	Pingliang City	1.32188	-0.238749	-0.493359	0.123292	2.32617	-0.271942	1.18785
2019	Luoyang City	0.955714	0.044067	0.0654282	-0.134548	0.0349022	0.0481222	0.530949
2019	Weihai City	0.415692	0.32446	-0.0165919	-0.75657	0.00811781	-0.413291	-0.462934
2019	Ordos City	1.14272	-0.532662	0.612437	-0.059543	2.92782	0.165354	0.0311192
2019	Lanzhou City	0.783187	-0.326582	-0.720809	0.800837	1.04732	-0.496995	0.0359478
2019	Yuncheng City	0.274503	-0.07915	-0.404771	0.282008	0.761656	0.0861698	0.41618
2019	Hohhot City	0.285396	0.565468	1.9479	0.471944	0.317604	0.00482035	0.0908673
2019	Xianyang City	0.252411	0.649849	0.899732	0.329982	3.13081	0.21578	0.464067
2019	Tongchuan City	0.341328	-0.104523	-0.417029	0.238123	0.726389	0.34538	0.407735
2019	Qingdao City	0.541646	-0.259608	-0.268363	-0.0225129	2.51457	0.044909	0.4855
2019	Datong City	1.51985	-0.16939	-0.030791	0.368302	0.117062	0.163414	1.0863
2019	Linfen City	0.99595	-0.285155	-0.602865	0.297519	1.40387	-0.476032	1.06296
2019	Zhengzhou City	1.32203	-0.0665274	-0.341857	0.936681	1.55123	-1.21373	1.23222
2019	Yangquan City	0.385277	-0.125117	-0.410944	0.31888	0.78436	0.208203	0.245191
2019	Taiyuan City	1.17009	-0.126951	-0.441984	0.320794	0.299172	-0.673761	1.48082
2019	Jinzhong City	0.388617	-0.115164	-0.45475	0.332716	0.816709	0.0936745	0.203384
2019	Xinzhou City	0.501946	0.199889	0.000612721	-0.473919	0.069934	-0.0595352	-0.235026
2019	Tai'an City	0.919832	0.117758	0.124297	-0.184658	-0.293394	0.266137	-0.551123
2019	Haidong	0.221435	0.53233	1.9946	0.54067	0.423772	0.0410348	0.149476
2019	Shuozhou City	0.43779	-0.0254283	-0.651828	0.199169	1.26013	-0.36465	0.325816
2019	Xinxiang City	0.552787	0.0963561	-0.0370761	-0.373222	0.10778	0.293233	-0.384096
2019	Longnan City	1.18088	-0.259447	-0.521212	0.149472	2.04983	-0.305143	1.12939
2019	Weinan City	0.580288	-0.708933	-1.2186	-0.383317	2.5337	-0.132692	0.233021
2019	Dingxi City	0.265501	0.00863522	-0.315564	0.271539	0.475663	-0.124461	0.19643
2019	Baoji City	0.708554	0.113	-0.104182	-0.176605	0.051389	0.0476516	-0.334122
2019	Xi'an City	0.988708	0.12679	0.0885959	-0.107513	-0.263241	0.106067	-0.560876
2019	Kaifeng City	1.1291	-0.2451	-0.594732	0.373528	1.26303	-0.57132	1.2096
2019	Lvliang City	1.26546	-0.0850823	0.794048	-0.00171998	3.54169	0.16315	0.126414
